# Supplementary material for: A malectin‐like receptor kinase regulates cell death and pattern‐triggered immunity in soybean
Source: EMBO Rep. 2020 Sep 14;21(11):e50442. doi: 10.15252/embr.202050442 (PMC7645207; doi:10.15252/embr.202050442)
Supplement: Supplementary file 3 — Dataset EV1 [file EMBR-21-e50442-s003.xls]

## Sheet: Legend
Dataset EV1: Transcriptome analysis of differently expressed genes in Gmlmm1-1 and Williams 82.

## Sheet: Differentially expressed 
GeneID	Williams 82-1 rpkm	Williams 82-2 rpkm	Williams 82-3 rpkm	Gmlmm1-1(1) rpkm	Gmlmm1-1(2) rpkm	Gmlmm1-1(3) rpkm	Williams 82 average rpkm	Gmlmm1-1 average rpkm	FC (Gmlmm1-1 vs Williams 82)	Log FC (Gmlmm1-1 vs Williams 82)	Regulation (Gmlmm1-1 vs Williams 82)
Glyma.16G183500	1e-09	1e-09	1e-09	0.236351	0.120944	0.115625	1e-09	0.15764	1.5764e+08	27.2321	up
Glyma.16G184200	1e-09	1e-09	1e-09	0.138128	0.0835334	0.216761	1e-09	0.146141	1.46141e+08	27.1228	up
Glyma.16G184000	0	0	0.0153084	0.551978	0.291422	0.403977	0.00510281	0.415792	81.4831	6.34843	up
Glyma.16G190000	0	0.0138444	0.0122541	0.540034	0.314924	0.457185	0.00869949	0.437381	50.2767	5.65182	up
Glyma.16G191300	0.0261769	0.0164024	0	0.71252	0.677128	0.409546	0.0141931	0.599731	42.2551	5.40106	up
Glyma.07G226500	0	0.0216315	0	0.268478	0.328041	0.278767	0.00721051	0.291762	40.4635	5.33855	up
Glyma.16G186100	0.0136424	0.119676	0.0453979	2.40991	2.08855	1.87276	0.0595721	2.12374	35.6499	5.15583	up
Glyma.16G175100	0.0196373	0.0123047	0.0108912	0.79632	0.259166	0.317143	0.0142777	0.457543	32.0459	5.00207	up
Glyma.16G193600	0.0152315	0.019088	0.0168953	0.439976	0.546774	0.538101	0.0170716	0.508284	29.7736	4.89596	up
Glyma.10G164000	0.101792	0	0	1.47018	0.913522	0.513731	0.0339307	0.96581	28.4642	4.83108	up
Glyma.16G191800	0	0.0210547	0	0.335982	0.124169	0.135667	0.00701823	0.198606	28.2986	4.82266	up
Glyma.16G192300	0.0262928	0.0494249	0.0291649	1.3145	0.874447	0.703291	0.0349609	0.96408	27.576	4.78534	up
Glyma.16G190900	0.0300992	0.0377201	0	0.735682	0.444907	0.66839	0.0226064	0.616326	27.2633	4.76889	up
Glyma.12G234600	0.0274288	0	0.030425	0.396152	0.550233	0.526033	0.0192846	0.490806	25.4507	4.66963	up
Glyma.16G185200	0.261522	0.327738	0.193393	6.5858	4.87809	7.83123	0.260884	6.43171	24.6535	4.62372	up
Glyma.08G197700	0.181581	0.151704	0.134277	4.33732	2.71597	3.32965	0.155854	3.46098	22.2065	4.47291	up
Glyma.01G011600	0	0.0261993	0.0463794	0.766474	0.264873	0.52755	0.0241929	0.519632	21.4787	4.42484	up
Glyma.16G079000	0	0.0228554	0.0202299	0.182358	0.288834	0.404992	0.0143618	0.292061	20.336	4.34596	up
Glyma.08G198800	0.150858	0.0859339	0.091275	2.42262	2.25885	1.8688	0.109356	2.18342	19.9663	4.31949	up
Glyma.16G173900	0.0109657	0.0137422	0	0.243657	0.127355	0.0996168	0.00823597	0.156876	19.0477	4.25155	up
Glyma.08G288200	0.0504025	0.063164	0	0.671963	0.691801	0.763125	0.0378555	0.708963	18.7281	4.22714	up
Glyma.01G217700	4.9344	4.23831	2.45996	67.6331	49.8736	95.3601	3.87756	70.9556	18.299	4.1937	up
Glyma.12G199800	0.0981171	0	0.065301	1.3953	0.683715	0.812103	0.0544727	0.963705	17.6915	4.14499	up
Glyma.01G120300	0.0512473	0.0256891	0	0.546581	0.324645	0.413822	0.0256455	0.428349	16.7027	4.06201	up
Glyma.08G199400	0.0463052	0.0967156	0.0513633	1.08034	0.765936	1.37102	0.0647947	1.07243	16.5512	4.04887	up
Glyma.08G250300	0.107447	0	0.119184	1.43248	1.02099	1.08454	0.0755438	1.17934	15.6113	3.96452	up
Glyma.08G198100	0.0409473	0.0256575	0.0227101	0.636893	0.324245	0.289319	0.0297717	0.416819	14.0005	3.80741	up
Glyma.16G186200	0.0156795	0	0.0347845	0.226458	0.132437	0.332356	0.0168213	0.230417	13.6979	3.77588	up
Glyma.15G156200	0.311566	0.0600696	0.0265846	2.55617	1.46764	1.42729	0.13274	1.81703	13.6887	3.77491	up
Glyma.12G200000	0.120458	0.0603828	0.0267232	1.09739	0.839393	0.729522	0.0691879	0.888768	12.8457	3.68322	up
Glyma.15G160800	0.0661082	0.0276154	0.0244432	0.636531	0.51185	0.311397	0.0393889	0.486593	12.3535	3.62685	up
Glyma.16G188300	0.0469853	0.0196272	0.0347452	0.522005	0.231502	0.474258	0.0337859	0.409255	12.1132	3.59851	up
Glyma.13G003500	0.0160425	0.0804172	0.0177949	0.659455	0.271005	0.404821	0.0380848	0.445093	11.6869	3.54682	up
Glyma.13G033300	0.163067	0.204354	0.0904398	2.35516	1.54951	1.44021	0.15262	1.78163	11.6736	3.54518	up
Glyma.11G060500	0.216011	0.135352	0.35941	2.93984	2.16663	2.94348	0.236924	2.68332	11.3256	3.50152	up
Glyma.20G137900	0.325142	0.181096	0.100183	2.348	1.75459	2.40673	0.20214	2.16977	10.734	3.42411	up
Glyma.18G219600	0.342239	0.253436	0.120789	2.57517	2.11876	2.96771	0.238821	2.55388	10.6937	3.41869	up
Glyma.16G188000	0.0457952	0.0956504	0.0169326	0.644458	0.644681	0.400612	0.0527927	0.56325	10.6691	3.41537	up
Glyma.09G055700	0.426482	0.23754	0.0262816	3.84321	2.02628	1.48277	0.230101	2.45075	10.6508	3.41288	up
Glyma.16G174300	0.986435	1.07771	0.50501	10.622	9.15976	7.12296	0.856384	8.96826	10.4722	3.3885	up
Glyma.18G046300	0.568015	0.963068	0.389156	8.59358	5.66203	5.68281	0.64008	6.64614	10.3833	3.37619	up
Glyma.08G234500	0.270689	0.104377	0.161677	1.82754	1.29708	2.37497	0.178915	1.8332	10.2462	3.35702	up
Glyma.10G098400	0.0974731	0.0244305	0.0216241	0.69307	0.349905	0.413225	0.0478426	0.4854	10.1458	3.34281	up
Glyma.04G230000	14.079	20.1056	5.81093	171.937	106.07	119.912	13.3318	132.639	9.94909	3.31456	up
Glyma.07G108400	0.0453622	0.0378984	0.0335449	0.436776	0.415081	0.30525	0.0389352	0.385702	9.90626	3.30834	up
Glyma.11G242500	0.058116	0.0728307	0.0644644	0.742517	0.644276	0.527948	0.065137	0.638247	9.79852	3.29256	up
Glyma.10G165800	0.0707177	0.0443115	0.0392213	0.589253	0.410655	0.499665	0.0514169	0.499858	9.72167	3.2812	up
Glyma.11G095200	0.123145	0.154325	0.0910647	1.14012	0.996805	1.3673	0.122845	1.16807	9.50851	3.24922	up
Glyma.16G201900	0.273926	0.20597	0.101283	1.68397	1.71601	1.95389	0.193726	1.78462	9.21208	3.20353	up
Glyma.16G175000	0.674249	0.819742	0.279068	7.31199	3.97377	4.10373	0.591019	5.12983	8.67964	3.11763	up
Glyma.20G119300	0.180009	0.0281982	0	0.54997	0.68895	0.522377	0.0694023	0.587099	8.45936	3.08055	up
Glyma.08G010500	0.592674	0.475351	0.473339	4.00343	4.10493	4.90549	0.513788	4.33795	8.44307	3.07777	up
Glyma.18G205600	0.0609171	0.0305364	0.0405429	0.446679	0.282995	0.356632	0.0439988	0.362102	8.22981	3.04086	up
Glyma.01G120000	0.109918	0.151524	0.0487701	0.976949	0.777554	0.787735	0.103404	0.847413	8.19517	3.03477	up
Glyma.08G145500	0.108005	0.225586	0.0798689	1.31993	0.798232	1.1992	0.13782	1.10579	8.0234	3.00421	up
Glyma.20G245100	0.150751	0.125946	0.139348	1.39569	0.557074	1.36947	0.138682	1.10741	7.98529	2.99734	up
Glyma.19G115300	0.0870372	0.19088	0.168953	1.35377	1.17166	1.03227	0.148957	1.1859	7.96137	2.99302	up
Glyma.10G295300	0.49297	0.185336	0.300751	2.21814	1.69157	3.83146	0.326352	2.58039	7.90675	2.98308	up
Glyma.11G094900	0.499484	0.234731	0.346278	3.60701	2.17536	2.70989	0.360165	2.83076	7.85962	2.97446	up
Glyma.03G055000	0.0344793	0.216046	0.0382457	1.11088	0.655265	0.487235	0.096257	0.751128	7.80336	2.9641	up
Glyma.03G148900	0.445522	0	0.16473	1.48492	1.41116	1.79879	0.203417	1.56496	7.69334	2.94361	up
Glyma.10G196900	0.434277	0.385499	0.1405	2.93509	2.17794	2.13695	0.320092	2.41666	7.54989	2.91646	up
Glyma.04G242400	1.22125	1.19451	0.396484	7.64442	6.1011	7.09553	0.937413	6.94702	7.41084	2.88964	up
Glyma.08G216500	0.0394641	0	0.0729584	0.248452	0.25	0.331951	0.0374742	0.276801	7.38645	2.88488	up
Glyma.18G216800	0.438265	0.699021	0.338824	4.14612	3.05679	3.51218	0.492037	3.57169	7.259	2.85977	up
Glyma.16G169500	0.0623185	0.0976215	0.0172815	0.501958	0.345432	0.424594	0.0590738	0.423995	7.17737	2.84346	up
Glyma.16G187500	0.208084	0.130384	0.192345	1.04031	1.02525	1.71528	0.176938	1.26028	7.12274	2.83243	up
Glyma.20G118600	0.253678	0.370892	0.0937962	2.30165	1.5847	1.19493	0.239455	1.69376	7.07338	2.8224	up
Glyma.08G191900	0.915074	0.371012	0.298539	5.17292	2.92685	3.09695	0.528208	3.73224	7.06585	2.82086	up
Glyma.08G017900	1.69888	1.31797	0.44868	10.9202	6.7477	6.81839	1.15517	8.1621	7.06569	2.82083	up
Glyma.09G127200	1.15114	1.26596	0.46906	9.47439	6.62262	4.17347	0.962053	6.75683	7.02335	2.81216	up
Glyma.08G339200	0.321435	0.14648	0	1.26613	0.925568	1.06183	0.155972	1.08451	6.95324	2.79769	up
Glyma.16G174700	0.196385	0.401546	0.103186	1.7914	1.57146	1.48148	0.233706	1.61478	6.90946	2.78857	up
Glyma.15G016800	1.03063	0.993524	0.351758	4.97647	4.72928	6.68189	0.791971	5.46254	6.8974	2.78605	up
Glyma.14G121400	0.561919	0.169007	0.947418	5.09421	3.70207	2.67712	0.559448	3.82447	6.83615	2.77318	up
Glyma.02G042500	0.490437	0.395108	0.388579	3.89195	1.59041	3.14701	0.424708	2.87646	6.77279	2.75975	up
Glyma.02G088100	0.537821	0.177367	0.251187	2.16993	1.31499	3.05717	0.322125	2.1807	6.76973	2.7591	up
Glyma.14G012000	0.16479	0.11473	0.121861	0.996775	0.81194	0.905602	0.133794	0.904772	6.76245	2.75755	up
Glyma.08G321200	0.59539	0.417838	0.343422	3.46613	3.01737	2.5962	0.452217	3.02657	6.69274	2.7426	up
Glyma.16G192100	0.0680557	0.028429	0.100653	0.378048	0.55088	0.389264	0.0657126	0.439398	6.68666	2.74129	up
Glyma.13G324100	0.217707	0.381961	0.386381	2.51546	1.47109	2.59303	0.328683	2.19319	6.67267	2.73826	up
Glyma.04G017200	0.950809	0.68845	0.187497	4.2019	3.03393	4.90525	0.608918	4.04703	6.64626	2.73254	up
Glyma.08G198500	0.124497	0.0975119	0.0517862	0.795316	0.345044	0.675445	0.0912651	0.605268	6.63198	2.72944	up
Glyma.18G254700	0.372419	0.610317	0.0953309	3.54875	2.29873	1.28677	0.359356	2.37809	6.61764	2.72632	up
Glyma.16G168700	0.132892	0.366388	0.147409	2.00794	1.03829	1.22066	0.215563	1.4223	6.59805	2.72204	up
Glyma.10G267300	0.0243597	0.0915823	0.081062	0.568334	0.33435	0.368821	0.065668	0.423835	6.45421	2.69024	up
Glyma.10G295200	0.597172	0.472656	0.20918	2.09512	2.45564	3.68007	0.426336	2.74361	6.43532	2.68601	up
Glyma.17G224600	0.32117	0.118379	0.0419121	1.51123	0.897603	0.6865	0.160487	1.03178	6.42905	2.68461	up
Glyma.09G115200	0.109139	0.0820635	0.0726367	0.800271	0.276553	0.616909	0.0879465	0.564578	6.41956	2.68247	up
Glyma.16G169200	0.982156	0.938509	0.299597	6.056	4.19973	3.97785	0.740087	4.74453	6.41077	2.6805	up
Glyma.11G070600	2.81273	1.74428	1.44741	11.4044	11.1441	15.8346	2.00148	12.7943	6.39246	2.67637	up
Glyma.05G099300	0.125752	0.105061	0.139489	0.9314	0.663852	0.761586	0.123434	0.785613	6.36464	2.67008	up
Glyma.06G149100	1.02178	1.0578	0.591337	5.47855	3.09571	8.3854	0.890304	5.65322	6.34976	2.6667	up
Glyma.01G134600	1.09026	0.285971	0.30937	3.29579	3.23917	4.146	0.561867	3.56032	6.33659	2.66371	up
Glyma.08G244800	0.690158	0.29731	0.119617	2.49198	1.98109	2.48174	0.369028	2.31827	6.28209	2.65124	up
Glyma.20G130000	0.637622	0.627835	0.606234	4.45277	2.83709	4.32131	0.623897	3.87039	6.20357	2.6331	up
Glyma.20G139100	0.0786421	0.147831	0.0654245	0.78634	0.415156	0.595346	0.0972991	0.598947	6.15573	2.62193	up
Glyma.11G238300	0.173439	0.135846	0.144289	0.939364	0.526467	1.31299	0.151191	0.926273	6.12651	2.61506	up
Glyma.17G224500	0.252395	0.474449	0.163313	1.91613	1.59889	1.91071	0.296719	1.80858	6.09525	2.60768	up
Glyma.04G121700	0.419617	0.150246	0.177316	1.90917	0.717297	1.91606	0.24906	1.51418	6.07957	2.60397	up
Glyma.06G262300	0.178255	0.081232	0.233677	0.972199	1.00946	1.01413	0.164388	0.998595	6.07462	2.60279	up
Glyma.19G002900	0.0954811	0.0598282	0.132389	0.609955	0.453645	0.674634	0.0958994	0.579411	6.04187	2.59499	up
Glyma.14G051600	1.005	1.96791	0.487719	6.55976	7.75925	6.53036	1.15355	6.94979	6.02472	2.5909	up
Glyma.13G302500	0.8749	0.70049	0.296532	4.61705	3.56662	3.06633	0.623974	3.75	6.00986	2.58733	up
Glyma.18G056600	0.335339	0.132709	0.117464	1.60789	0.819916	1.08671	0.195171	1.1715	6.00246	2.58555	up
Glyma.16G220900	1.40804	1.20139	0.631384	7.52207	5.72507	6.19901	1.08027	6.48205	6.00039	2.58506	up
Glyma.01G135200	1.03955	0.312662	0.553491	3.32622	2.59026	5.49831	0.635235	3.80493	5.9898	2.58251	up
Glyma.11G070500	0.691261	0.166593	0.353895	1.94951	1.57197	3.73024	0.403916	2.41724	5.9845	2.58123	up
Glyma.13G338300	0.41791	0.448905	0.364226	2.61996	2.11162	2.62136	0.410347	2.45098	5.97294	2.57844	up
Glyma.15G164800	0.874211	0.571594	0.168645	4.47617	3.33083	1.80318	0.53815	3.20339	5.95261	2.57352	up
Glyma.01G004900	0.461091	0.525306	0.185985	2.98048	1.46048	2.49631	0.390794	2.31242	5.91724	2.56492	up
Glyma.07G008300	0.0633551	0.105862	0.0937009	0.328474	0.535128	0.682123	0.0876392	0.515241	5.87912	2.5556	up
Glyma.09G282600	0.0375628	0.188294	0.20833	0.58425	0.674207	1.28911	0.144729	0.849188	5.86744	2.55273	up
Glyma.13G006700	0.25863	0.0720253	0.0637516	0.893938	0.910217	0.493104	0.131469	0.765753	5.82458	2.54215	up
Glyma.15G237200	0.416515	0.173991	0.24384	2.04379	1.38036	1.42475	0.278115	1.6163	5.81163	2.53894	up
Glyma.16G169400	0.21758	0.348412	0.214532	1.89356	1.22519	1.41533	0.260175	1.51136	5.80902	2.5383	up
Glyma.13G346700	3.9709	3.42708	2.95029	19.1033	15.7813	24.3891	3.44942	19.7579	5.72788	2.518	up
Glyma.04G121000	3.81016	5.14217	2.51956	27.7592	18.9536	18.8596	3.82396	21.8575	5.71592	2.51499	up
Glyma.05G211600	4.55943	4.45681	1.46667	26.8979	18.2447	14.773	3.4943	19.9718	5.71554	2.51489	up
Glyma.12G091200	0.533103	0.267233	0.0788449	2.3691	1.65104	1.00445	0.29306	1.67487	5.7151	2.51478	up
Glyma.17G232900	0.135116	0.126995	0.112407	0.750568	0.463636	0.920585	0.124839	0.711596	5.70009	2.51099	up
Glyma.02G166800	0.272967	0.342081	0.0336428	1.01089	1.05674	1.62254	0.21623	1.23006	5.68864	2.50808	up
Glyma.13G029200	10.1943	9.26066	4.08491	51.6436	38.2894	43.375	7.84663	44.436	5.66307	2.50159	up
Glyma.20G137800	0.374613	0.391219	0.138511	2.0116	1.84576	1.26042	0.301448	1.70593	5.65911	2.50058	up
Glyma.17G224200	0.13457	0.112428	0.14927	0.971791	0.615681	0.633879	0.132089	0.74045	5.60569	2.48689	up
Glyma.12G145400	0.121862	0.186654	0.105135	0.782243	0.671908	0.861031	0.137884	0.771728	5.59695	2.48464	up
Glyma.18G195200	2.81718	3.97341	1.44138	22.4404	12.7867	10.7133	2.74399	15.3135	5.58073	2.48045	up
Glyma.01G160100	15.8049	22.589	8.0561	102.721	72.1913	83.7158	15.4833	86.2095	5.56789	2.47713	up
Glyma.16G172300	0.208033	0.291376	0.0678697	1.27798	1.05945	0.778172	0.189093	1.03853	5.49219	2.45738	up
Glyma.08G198900	0.803	0.78828	0.326596	4.63908	3.09453	2.79632	0.639292	3.50998	5.49041	2.45691	up
Glyma.01G161100	0.30516	0.0805104	0.142524	1.03494	0.695254	1.16724	0.176065	0.965809	5.48554	2.45563	up
Glyma.02G124700	0.284631	0.291844	0	0.97742	0.764952	1.41038	0.192158	1.05092	5.46902	2.45128	up
Glyma.19G255500	6.22068	4.42353	2.63367	26.7477	21.3247	24.1893	4.42596	24.0873	5.44227	2.44421	up
Glyma.08G339300	22.0183	37.6352	14.4939	153.751	112.806	135.971	24.7158	134.176	5.42875	2.44062	up
Glyma.10G254000	0.248357	0.48909	0.0787104	1.53729	1.46093	1.43249	0.272052	1.4769	5.42874	2.44062	up
Glyma.12G143200	0.22492	0.193784	0.0935584	1.20257	0.712418	0.865545	0.170754	0.926845	5.42795	2.44041	up
Glyma.11G207500	1.74863	1.93001	0.800769	9.35712	6.99531	7.95069	1.49314	8.10104	5.42552	2.43976	up
Glyma.03G003000	0.889609	1.09687	0.381982	5.73882	4.07517	2.86764	0.789487	4.22721	5.35438	2.42072	up
Glyma.20G138500	0.475727	0.198726	0.0586326	1.54644	1.19058	1.156	0.244362	1.29768	5.31047	2.40884	up
Glyma.17G214900	1.57141	1.48959	0.335206	8.01293	4.7221	5.04313	1.13207	5.92605	5.23471	2.38811	up
Glyma.15G062400	3.66765	1.03416	2.085	14.6182	6.53459	14.2066	2.26227	11.7864	5.21	2.38128	up
Glyma.16G064900	0.141214	0.0952906	0.0963935	0.603415	0.516098	0.603044	0.110966	0.574186	5.17443	2.3714	up
Glyma.09G040500	13.7597	15.0746	6.2395	54.2255	58.1106	68.7884	11.6913	60.3749	5.1641	2.36852	up
Glyma.18G254000	0.482831	0.403388	0.194754	1.67429	1.85374	2.03804	0.360324	1.85536	5.14913	2.36433	up
Glyma.11G083800	1.29438	1.01382	0.410222	4.90479	3.97785	5.10941	0.906141	4.66402	5.14712	2.36377	up
Glyma.08G134200	5.90967	5.71756	2.24168	27.9294	22.1454	21.1714	4.62297	23.7487	5.13711	2.36096	up
Glyma.07G143500	0.412981	0.485199	0.243362	2.42314	1.75775	1.66741	0.380514	1.94943	5.12316	2.35703	up
Glyma.18G271300	0.455694	0.333125	0.294858	2.53137	1.16272	1.83986	0.361226	1.84465	5.10664	2.35237	up
Glyma.03G221700	0.220011	0.137858	0.0305055	0.733293	0.580725	0.66622	0.129458	0.660079	5.09879	2.35015	up
Glyma.13G208000	0.506025	0.248144	0.219639	1.31993	1.50988	2.1097	0.324603	1.6465	5.07236	2.34266	up
Glyma.16G035700	0.173439	0.0815073	0.120241	0.457639	0.595137	0.831559	0.125062	0.628112	5.02239	2.32837	up
Glyma.08G339600	22.2383	51.9334	25.2157	207.536	146.318	145.084	33.1291	166.313	5.02014	2.32773	up
Glyma.10G007000	0.154724	0.242374	0.0858126	0.515693	0.775956	1.13226	0.16097	0.807971	5.01939	2.32751	up
Glyma.08G192000	0.0676131	0.14122	0.0749988	0.550864	0.333138	0.523226	0.0946108	0.469076	4.95796	2.30975	up
Glyma.07G108200	0.171331	0.171769	0.0190046	0.856566	0.416054	0.518812	0.120701	0.597144	4.94728	2.30664	up
Glyma.03G247500	1.79392	2.9975	2.60214	15.331	7.47901	13.5573	2.46452	12.1224	4.91878	2.2983	up
Glyma.14G051700	0.619786	1.05915	0.437493	4.25668	2.677	3.46922	0.705478	3.46763	4.9153	2.29728	up
Glyma.19G081500	0.224889	0.253647	0.274401	1.52409	1.02099	1.13499	0.250979	1.22669	4.88763	2.28913	up
Glyma.20G213700	6.36099	6.60606	2.67861	31.2127	21.6094	22.9478	5.21522	25.2566	4.84287	2.27586	up
Glyma.20G186200	6.06477	7.07617	3.24764	20.601	22.0802	36.4131	5.46286	26.3648	4.82619	2.27088	up
Glyma.13G266000	0.952842	1.1941	0.690525	5.15187	4.25212	4.2831	0.945821	4.56236	4.82371	2.27014	up
Glyma.02G028400	2.60207	2.68544	2.82971	14.9646	9.48084	14.6258	2.70574	13.0237	4.81337	2.26705	up
Glyma.15G074800	1.9157	1.27098	0.458326	3.42203	6.82139	7.24176	1.215	5.82839	4.79701	2.26214	up
Glyma.10G006600	0.250683	0.471231	0.0347583	1.07922	1.09178	1.42331	0.252224	1.1981	4.75015	2.24797	up
Glyma.10G005800	0.716932	1.00415	0.514571	3.51401	3.60662	3.49056	0.745219	3.53706	4.74634	2.24681	up
Glyma.01G172900	0.923361	0.69429	0.614535	3.28272	3.7046	3.6038	0.744062	3.53037	4.74473	2.24633	up
Glyma.16G133600	0.394231	0.329366	0.187412	1.50168	1.10996	1.68645	0.30367	1.4327	4.71794	2.23816	up
Glyma.15G145700	1.72088	1.14431	0.818083	6.55505	5.37661	5.42373	1.22776	5.78513	4.71194	2.23632	up
Glyma.02G243300	1.47898	0.570291	0.441683	4.23424	3.30322	4.19144	0.830317	3.90963	4.7086	2.2353	up
Glyma.13G029300	1.93046	2.32247	0.813706	10.7236	7.29675	5.68978	1.68888	7.90339	4.67967	2.22641	up
Glyma.03G143700	0.328279	0.219412	0.315587	1.19141	0.878056	1.96605	0.287759	1.34517	4.67464	2.22485	up
Glyma.18G254100	3.84596	2.1474	0.844767	13.6858	9.82988	8.20604	2.27938	10.5739	4.63895	2.2138	up
Glyma.07G227200	0.156913	0.294964	0.156648	1.01111	0.861488	0.950306	0.202842	0.94097	4.63893	2.21379	up
Glyma.11G095100	1.60797	1.28966	1.0345	6.96713	3.49728	7.75814	1.31071	6.07419	4.63428	2.21234	up
Glyma.16G169000	1.79946	2.6817	1.29472	9.50965	8.47247	8.59073	1.92529	8.85762	4.60066	2.20184	up
Glyma.01G004200	7.75509	7.35839	4.01437	26.2169	26.3963	35.3742	6.37595	29.3291	4.59996	2.20162	up
Glyma.06G268500	0.528099	0.690584	0.178283	2.09177	2.10908	2.20173	0.465655	2.13419	4.5832	2.19636	up
Glyma.16G173000	21.4652	15.4367	5.86154	80.5723	54.561	59.0034	14.2545	64.7122	4.53978	2.18262	up
Glyma.02G156000	0.177376	0.254042	0.168645	0.647496	0.989886	1.07423	0.200021	0.903872	4.51889	2.17597	up
Glyma.14G069300	0.657423	1.28731	0.911547	5.66056	3.77425	3.35941	0.952094	4.26474	4.47933	2.16328	up
Glyma.14G015300	1.17899	0.89976	0.796403	5.05468	4.04557	3.76847	0.958384	4.28957	4.47584	2.16216	up
Glyma.18G270700	0.377406	0.405396	0.104658	1.40764	1.06733	1.49657	0.29582	1.32384	4.47517	2.16194	up
Glyma.13G272100	0.881723	0.906075	0.50858	3.80081	3.10931	3.36416	0.765459	3.42476	4.47413	2.16161	up
Glyma.02G284200	0.218565	0.17975	0.128796	0.804358	0.685079	0.868669	0.175704	0.786035	4.47364	2.16145	up
Glyma.07G096000	0.151483	0.332215	0.126023	0.925632	0.919639	0.879192	0.20324	0.908154	4.46838	2.15975	up
Glyma.14G113100	0.204435	0.512393	0.0907065	1.40818	1.20873	0.990486	0.269178	1.20247	4.46718	2.15936	up
Glyma.15G160300	1.64466	2.3333	1.10148	8.46379	7.01134	7.18846	1.69315	7.55453	4.46183	2.15764	up
Glyma.16G213900	0.131551	0.134884	0.11939	0.597896	0.542945	0.579422	0.128608	0.573421	4.45866	2.15661	up
Glyma.13G129000	0.631306	0.31646	0.326791	1.40276	1.68857	2.59138	0.424852	1.89424	4.45857	2.15658	up
Glyma.12G218500	0.0514948	0.0806662	0.0713998	0.343263	0.366989	0.194916	0.0678536	0.301723	4.44667	2.15273	up
Glyma.13G066100	1.63555	1.55952	0.631029	7.07084	4.93648	4.9347	1.27537	5.64734	4.42801	2.14666	up
Glyma.06G317800	6.58552	5.69672	2.77974	29.3307	18.6441	18.3241	5.02066	22.0996	4.40174	2.13807	up
Glyma.05G022600	0.31742	0.113654	0.226346	1.28466	0.646333	0.961188	0.21914	0.964061	4.39929	2.13727	up
Glyma.14G056600	0.583277	0.730959	0.980924	3.90902	2.99969	3.15264	0.765054	3.35378	4.38372	2.13216	up
Glyma.13G301400	2.31297	1.35268	2.79368	10.5643	8.79141	8.92356	2.15311	9.42643	4.37805	2.13029	up
Glyma.13G181000	1.08711	0.189217	0.368458	2.14716	1.78544	3.26143	0.548262	2.39801	4.37384	2.1289	up
Glyma.12G224000	6.68934	7.12982	3.11792	32.0094	22.9858	18.7421	5.64569	24.5791	4.3536	2.12221	up
Glyma.15G270100	1.1212	0.733088	0.865168	3.62864	4.16896	4.03481	0.906487	3.94414	4.35102	2.12135	up
Glyma.06G262100	0.133039	0.111149	0.098381	0.558377	0.468213	0.462541	0.11419	0.496377	4.34695	2.12	up
Glyma.03G090200	0.265794	0.203556	0.0818968	1.13197	0.530076	0.730334	0.183749	0.79746	4.33994	2.11768	up
Glyma.11G022500	1.31036	1.31371	0.339149	4.51299	4.5194	3.79158	0.987738	4.27466	4.32772	2.11361	up
Glyma.06G304600	0.131256	0.0657959	0.378545	0.641631	0.99779	0.847916	0.191866	0.829113	4.32131	2.11147	up
Glyma.09G164100	1.05981	0.859391	0.0691518	3.32455	2.56703	2.64291	0.662785	2.84483	4.29224	2.10173	up
Glyma.01G115700	1.31166	1.09585	0.842336	3.73261	5.10215	5.06357	1.08328	4.63278	4.27661	2.09647	up
Glyma.16G169300	0.0496798	0.108952	0.08266	0.400157	0.354055	0.275801	0.0804307	0.343338	4.26874	2.09381	up
Glyma.19G083900	0.240498	0.30139	0.0800306	1.01533	0.609408	0.995284	0.207306	0.87334	4.21281	2.07478	up
Glyma.07G095800	0.378018	0.763232	0.256246	2.58986	1.57429	1.71703	0.465832	1.96039	4.20837	2.07326	up
Glyma.02G270700	1.27745	1.09047	0.800911	4.5457	3.77259	4.97084	1.05628	4.42971	4.1937	2.06822	up
Glyma.17G245300	0.311088	0.303219	0.153364	1.11365	0.967102	1.1339	0.25589	1.07155	4.18755	2.06611	up
Glyma.07G043000	3.01393	2.5607	0.849956	10.2724	8.03626	8.45625	2.14153	8.92164	4.16601	2.05867	up
Glyma.16G169100	1.11212	1.03134	0.74016	5.04107	3.52255	3.3564	0.961204	3.97334	4.13371	2.04744	up
Glyma.12G019900	0.515784	0.338579	0.381418	1.7191	1.42626	1.95852	0.411927	1.70129	4.13009	2.04617	up
Glyma.16G064200	0.525856	0.444824	0.160407	1.86951	1.36025	1.41985	0.377029	1.54987	4.11075	2.0394	up
Glyma.08G339000	2.55028	1.71493	0.82796	7.35981	6.86289	6.68662	1.69772	6.96977	4.10536	2.03751	up
Glyma.12G058400	2.05612	1.57635	0.992786	7.60552	5.4655	5.7867	1.54175	6.2859	4.07712	2.02755	up
Glyma.06G315100	0.372284	0.220312	0.149121	1.32124	0.818878	0.876806	0.247239	1.00564	4.06749	2.02414	up
Glyma.13G033200	0.290059	0.233679	0.13789	1.19694	0.765619	0.711033	0.220543	0.891199	4.04094	2.01469	up
Glyma.03G197900	1.38722	1.34731	0.769379	6.47304	4.28409	3.36055	1.16797	4.70589	4.02912	2.01047	up
Glyma.07G073900	0.536746	0.593512	0.210133	1.5785	1.23341	2.51767	0.446797	1.77653	3.97614	1.99137	up
Glyma.03G090500	0.147663	0.277576	0.131035	0.902294	0.717162	0.581286	0.185425	0.733581	3.95621	1.98412	up
Glyma.02G183400	0.840041	0.760308	0.310601	3.00724	2.41441	2.11979	0.636983	2.51381	3.94643	1.98055	up
Glyma.07G067800	4.1011	4.68408	2.47608	16.3796	13.4832	14.5146	3.75375	14.7925	3.94072	1.97846	up
Glyma.16G164200	16.7887	12.6237	6.88372	46.8636	36.6859	59.2206	12.0987	47.59	3.93348	1.97581	up
Glyma.08G209400	0.522871	0.137949	0.793667	1.25354	1.83049	2.61109	0.484829	1.89837	3.91555	1.96921	up
Glyma.16G132500	1.63967	1.1507	1.38227	4.77277	4.22408	7.24908	1.39088	5.41531	3.89344	1.96104	up
Glyma.09G041500	15.9985	19.5635	13.9936	64.0109	51.6044	76.5453	16.5185	64.0535	3.87768	1.95519	up
Glyma.04G061400	0.412074	0.469463	0.166214	1.78963	0.949249	1.32344	0.34925	1.35411	3.87718	1.95501	up
Glyma.16G125800	0.263247	0.274916	0.0973343	0.962701	0.903302	0.597858	0.211832	0.821287	3.87706	1.95496	up
Glyma.12G234800	1.59769	1.26456	0.559647	3.69019	3.4625	6.11117	1.14063	4.42129	3.87617	1.95463	up
Glyma.10G248900	26.7391	18.7378	10.1691	52.0782	58.5946	104.544	18.5487	71.739	3.8676	1.95144	up
Glyma.15G160600	1.46431	1.80807	0.6927	5.76571	4.91093	4.65146	1.32169	5.10937	3.86577	1.95076	up
Glyma.09G182400	1.77701	2.02899	0.591337	7.91894	4.69047	4.38452	1.46578	5.66464	3.8646	1.95032	up
Glyma.19G245400	22.7295	21.9111	15.178	70.1408	52.7315	108.114	19.9395	76.9954	3.86144	1.94914	up
Glyma.20G137700	4.21256	3.72217	1.57193	15.205	10.863	10.6399	3.16889	12.236	3.86129	1.94908	up
Glyma.09G053700	5.94565	6.81642	3.93211	23.8176	19.6048	20.7682	5.56473	21.3969	3.84509	1.94302	up
Glyma.13G329800	0.823407	0.221119	0.456676	2.54837	1.55243	1.66225	0.5004	1.92102	3.83896	1.94072	up
Glyma.20G159400	1.5666	0.95358	0.595793	5.27119	2.74097	3.93063	1.03866	3.98093	3.83276	1.93838	up
Glyma.01G152300	0.179079	0.314188	0.178776	0.8953	0.718478	0.939938	0.224014	0.851239	3.79993	1.92597	up
Glyma.08G339500	145.863	203.332	90.9824	622.126	482.931	566.62	146.726	557.225	3.79773	1.92514	up
Glyma.17G234800	0.365922	0.208441	0.258296	1.10874	0.842933	1.20879	0.277553	1.05349	3.79562	1.92434	up
Glyma.10G235000	0.716282	0.89764	0.501805	2.55489	3.02503	2.43536	0.705242	2.67176	3.78843	1.9216	up
Glyma.20G140200	3.05651	4.44074	2.23543	13.6018	12.341	10.832	3.24423	12.2583	3.77848	1.91781	up
Glyma.12G103500	0.225785	0.0943174	0.480026	1.27513	0.695293	1.04455	0.26671	1.00499	3.76811	1.91384	up
Glyma.11G207000	5.57743	9.21558	5.73352	31.4364	23.8174	21.9272	6.84218	25.727	3.76006	1.91076	up
Glyma.07G067900	2.98326	2.76081	1.51032	10.725	7.72094	8.75572	2.41813	9.06723	3.74968	1.90677	up
Glyma.11G129900	0.294587	0.28398	0.226223	1.25879	0.933084	0.823426	0.268263	1.0051	3.74669	1.90562	up
Glyma.17G042300	0.266863	0.273625	0.161462	0.781637	0.66597	1.17541	0.233983	0.874338	3.73676	1.90179	up
Glyma.06G319500	6.38024	8.43536	4.9007	24.5135	23.3371	25.4979	6.5721	24.4495	3.72019	1.89538	up
Glyma.07G007800	0.328306	0.244287	0.147944	1.04865	0.769084	0.859527	0.240179	0.892419	3.71564	1.89361	up
Glyma.17G214400	2.19935	1.5713	0.889198	7.33039	5.64247	4.31545	1.55328	5.76277	3.71007	1.89144	up
Glyma.15G258400	0.881776	0.741953	0.405212	2.98093	2.42057	2.08524	0.676313	2.49558	3.68998	1.88361	up
Glyma.07G083900	1.00826	1.13283	0.964136	4.82833	2.09236	4.49197	1.03508	3.80422	3.6753	1.87786	up
Glyma.17G030100	27.7214	21.6976	10.6932	70.7615	59.7017	90.3339	20.0374	73.599	3.67309	1.87699	up
Glyma.18G198800	0.487522	0.655663	0.290173	1.96838	1.44376	1.84835	0.477786	1.75349	3.67004	1.8758	up
Glyma.08G130800	0.925874	0.876671	0.661853	3.40595	2.5199	3.11518	0.821466	3.01368	3.66866	1.87525	up
Glyma.06G264100	1.41927	1.06093	0.41429	4.78573	2.73407	3.09134	0.964829	3.53704	3.66598	1.8742	up
Glyma.13G152800	0.997355	1.12169	0.624068	3.80717	2.86205	3.3815	0.91437	3.35024	3.66399	1.87341	up
Glyma.01G236700	0.353055	0.491607	0.174054	0.828068	1.11828	1.78182	0.339572	1.24272	3.65968	1.87172	up
Glyma.12G200800	0.742536	0.465271	0.960923	2.88734	2.35193	2.6857	0.72291	2.64166	3.6542	1.86956	up
Glyma.20G102300	0.727913	0.456108	0.504642	1.41524	2.25758	2.47974	0.562888	2.05085	3.64345	1.86531	up
Glyma.13G361900	7.08537	5.20855	4.44558	16.7441	15.1915	29.0067	5.57984	20.3141	3.64063	1.86419	up
Glyma.18G199000	0.570574	0.554521	0.477905	1.99227	1.73349	2.06862	0.534333	1.93146	3.61471	1.85388	up
Glyma.12G140400	0.173822	0.242036	0.12854	0.514974	0.530178	0.916246	0.181466	0.653799	3.60288	1.84915	up
Glyma.07G179900	0.23288	0.389125	0.143511	0.891177	0.737632	1.12308	0.255172	0.917296	3.59482	1.84592	up
Glyma.04G230400	4.96971	3.46877	3.4192	15.4457	11.8225	15.2394	3.95256	14.1692	3.58482	1.8419	up
Glyma.13G277500	0.228473	0.437016	0.226753	1.01533	1.02838	1.15307	0.297414	1.06559	3.58286	1.84111	up
Glyma.20G139600	0.368279	0.293698	0.204254	0.985695	0.848363	1.26727	0.288743	1.03377	3.58025	1.84006	up
Glyma.01G131100	0.317048	0.183379	0.297576	1.27348	0.978478	0.590806	0.266001	0.947588	3.56235	1.83283	up
Glyma.10G161500	0.671355	0.473252	0.13963	1.49174	1.37335	1.65177	0.428079	1.50562	3.51716	1.81441	up
Glyma.06G263700	0.972507	0.812493	0.523025	2.55379	2.45806	3.0936	0.769342	2.70182	3.51186	1.81223	up
Glyma.02G148200	5.01168	2.45627	1.12834	12.7622	9.404	7.93859	2.86543	10.0349	3.50207	1.80821	up
Glyma.10G008500	0.873029	0.810425	0.896662	2.44279	2.6287	3.94914	0.860039	3.00688	3.49621	1.80579	up
Glyma.16G181200	1.87941	0.956828	0.912062	3.52354	3.31751	6.22464	1.24943	4.35523	3.48576	1.80147	up
Glyma.10G072500	0.738689	0.655719	0.81938	2.42785	2.24226	3.04459	0.737929	2.57157	3.48484	1.80109	up
Glyma.18G219700	1.13923	0.766072	0.200339	3.17964	1.95091	2.18764	0.701882	2.4394	3.47551	1.79723	up
Glyma.13G048800	0.387992	0.234731	0.356172	0.981027	0.86167	1.55301	0.326298	1.1319	3.46892	1.79449	up
Glyma.16G215000	0.639145	0.424044	0.139012	1.32271	1.15116	1.69507	0.400734	1.38965	3.46775	1.794	up
Glyma.18G121700	0.652858	0.283208	0.919143	2.14807	2.0944	2.1797	0.618403	2.14072	3.46169	1.79148	up
Glyma.13G032600	5.14455	3.71057	2.44272	15.5842	11.0783	12.2535	3.76595	12.972	3.44455	1.78431	up
Glyma.20G020200	0.460767	0.359532	0.202511	1.53573	0.945429	1.03548	0.340937	1.17221	3.43821	1.78166	up
Glyma.14G044400	0.414913	0.61746	0.30203	1.88708	1.76597	0.929218	0.444801	1.52742	3.43395	1.77987	up
Glyma.11G134300	2.10399	1.47429	0.953603	4.62477	5.42216	5.45771	1.51063	5.16821	3.42124	1.77452	up
Glyma.18G249100	3.43745	2.74448	1.53748	10.7178	7.52201	8.0586	2.57313	8.76614	3.40679	1.76841	up
Glyma.20G008000	0.162875	0.326583	0.1626	0.723815	0.911417	0.575407	0.217353	0.73688	3.39025	1.76139	up
Glyma.17G030000	1.11713	0.933319	0.321264	3.4016	1.87843	2.75636	0.790571	2.6788	3.38843	1.76062	up
Glyma.03G232500	7.18794	4.85399	2.16885	18.4128	15.0602	14.4919	4.73693	15.9883	3.37525	1.75499	up
Glyma.07G094000	0.420021	0.175456	0.0887432	0.866619	0.6124	0.827728	0.228073	0.768916	3.37136	1.75333	up
Glyma.16G119200	2.32402	3.943	1.46741	7.7062	6.19093	12.126	2.57814	8.67438	3.36458	1.75043	up
Glyma.13G225700	0.364003	0.483	0.356264	1.28458	1.26599	1.49128	0.401089	1.34728	3.35906	1.74806	up
Glyma.20G183800	9.41815	6.68081	9.46139	23.691	25.1409	36.9496	8.52012	28.5938	3.35604	1.74676	up
Glyma.08G119200	1.0025	1.31095	0.338438	2.80865	2.20894	3.87162	0.883964	2.96307	3.35203	1.74503	up
Glyma.16G159300	0.250117	0.483229	0.277439	0.984156	0.913266	1.48322	0.336928	1.12688	3.34457	1.74182	up
Glyma.06G264200	1.71008	1.35352	0.898525	5.55969	3.99116	3.6521	1.32071	4.40098	3.33229	1.73651	up
Glyma.13G085800	2.34035	2.59188	0.664093	7.73989	5.11433	5.71345	1.86544	6.18922	3.31784	1.73024	up
Glyma.12G187600	2.50649	3.14112	2.78029	9.60365	8.68556	9.66585	2.8093	9.31835	3.31697	1.72986	up
Glyma.10G062600	0.323176	0.351002	0.16729	1.05321	0.93265	0.804642	0.28049	0.930166	3.31622	1.72954	up
Glyma.19G115600	0.760522	1.13339	0.980397	2.80884	3.08166	3.63078	0.958104	3.17376	3.31254	1.72794	up
Glyma.08G339400	45.9922	93.0792	39.8346	216.366	185.663	189.439	59.6354	197.156	3.30602	1.7251	up
Glyma.09G272100	10.5185	15.6657	8.32933	39.382	36.9828	37.6637	11.5045	38.0095	3.30387	1.72416	up
Glyma.02G003000	2.93607	2.85158	1.99478	9.582	8.52481	7.5942	2.59414	8.567	3.30244	1.72353	up
Glyma.13G085900	6.53335	9.12571	3.699	23.5146	21.9873	18.4099	6.45268	21.3039	3.30156	1.72315	up
Glyma.19G197100	5.77726	4.11162	3.52064	14.1445	13.8561	16.2344	4.46984	14.745	3.29878	1.72193	up
Glyma.02G053600	7.09098	6.55693	3.99642	22.6908	17.3721	18.1137	5.88144	19.3922	3.29719	1.72124	up
Glyma.14G219500	0.148684	0.331254	0.183251	0.807584	0.610488	0.767066	0.221063	0.728379	3.29489	1.72023	up
Glyma.04G003600	2.50529	2.85091	1.05409	8.89397	5.83749	6.36554	2.13676	7.03233	3.29112	1.71858	up
Glyma.09G051900	1.18806	0.921679	0.251016	2.70271	2.21007	2.85523	0.786918	2.58934	3.29048	1.7183	up
Glyma.16G219800	0.357695	0.728424	0.99192	1.58959	2.87964	2.34681	0.69268	2.27202	3.28004	1.71371	up
Glyma.08G177300	0.429284	0.366802	0.519466	1.8427	1.11251	1.35901	0.438518	1.43807	3.27939	1.71343	up
Glyma.09G054600	0.636755	0.773796	0.449471	2.2938	1.89464	1.9087	0.620007	2.03238	3.27799	1.71281	up
Glyma.14G031300	0.976031	1.1455	0.979539	3.66619	2.89523	3.54978	1.03369	3.3704	3.26056	1.70512	up
Glyma.05G208300	0.862632	0.820793	0.779665	2.83964	2.15888	3.01527	0.82103	2.67126	3.25355	1.70202	up
Glyma.03G165800	1.03722	0.584925	0.414187	2.89238	1.66456	2.06247	0.678776	2.20647	3.25066	1.70073	up
Glyma.03G054900	0.58493	0.488687	0.302785	1.61742	1.39984	1.45635	0.458801	1.4912	3.25022	1.70054	up
Glyma.11G204800	0.374969	0.6183	0.612947	2.08294	1.45856	1.6733	0.535405	1.73827	3.24664	1.69895	up
Glyma.20G034200	4.72523	3.1582	2.44598	14.1159	9.92247	9.1681	3.44314	11.0688	3.21475	1.6847	up
Glyma.07G143900	3.03258	3.53215	1.46426	11.5543	7.66556	6.42812	2.67633	8.54934	3.19442	1.67556	up
Glyma.17G224800	2.72981	2.46629	2.39424	9.0279	9.31677	5.89528	2.53011	8.07999	3.19353	1.67515	up
Glyma.19G229400	1.84282	1.09754	0.667881	4.8853	3.33268	3.2966	1.20275	3.83819	3.19119	1.67409	up
Glyma.13G340500	7.47843	8.18135	5.10691	26.8741	19.881	19.4492	6.92223	22.0681	3.188	1.67265	up
Glyma.14G212400	12.4361	11.3388	5.552	34.9047	31.5043	26.8931	9.77564	31.1007	3.18145	1.66968	up
Glyma.12G140200	1.12969	1.37694	1.56208	5.08911	3.85599	3.99881	1.35624	4.31464	3.18133	1.66963	up
Glyma.01G123400	0.386526	0.254943	0.406183	1.31089	0.966548	1.04724	0.349217	1.10823	3.17346	1.66606	up
Glyma.05G173500	0.802574	0.897048	0.409031	2.38578	1.99246	2.29893	0.702885	2.22572	3.16656	1.66291	up
Glyma.04G218700	0.379745	0.8923	0.263266	2.05674	1.35317	1.43739	0.51177	1.61577	3.15721	1.65865	up
Glyma.16G076400	1.47433	1.28202	0.300375	3.84422	3.08145	2.67259	1.01891	3.19942	3.14005	1.65079	up
Glyma.20G129900	13.9887	14.3213	7.66963	45.3439	34.3043	32.8279	11.9932	37.492	3.1261	1.64437	up
Glyma.11G050900	5.35463	2.76104	2.56762	13.5091	9.65802	10.1904	3.5611	11.1192	3.1224	1.64265	up
Glyma.14G043600	0.611822	0.958414	0.460516	2.08775	2.39931	1.85267	0.676917	2.11324	3.12186	1.64241	up
Glyma.13G301700	1.54008	1.11512	1.70831	6.23571	4.29994	3.07448	1.4545	4.53671	3.11909	1.64112	up
Glyma.07G095500	0.482111	0.634387	0.267387	1.4194	1.4507	1.43556	0.461295	1.43522	3.11129	1.63751	up
Glyma.07G205400	4.67358	3.16914	3.05365	12.2695	11.2545	10.3395	3.63212	11.2878	3.10778	1.63589	up
Glyma.11G063200	0.742147	0.328254	0.314759	1.7218	1.59018	0.991461	0.46172	1.43448	3.10682	1.63544	up
Glyma.09G240100	0.739429	0.163526	1.13381	1.93295	1.88286	2.50251	0.678921	2.1061	3.10213	1.63326	up
Glyma.10G267700	1.39522	1.14654	0.55816	2.66817	2.89787	3.97093	1.03331	3.17899	3.07653	1.6213	up
Glyma.05G018800	4.74402	4.32376	3.14937	12.298	11.1939	14.039	4.07238	12.5103	3.07199	1.61917	up
Glyma.12G054100	0.592774	0.275134	0.146117	1.26836	0.857657	0.975059	0.338008	1.03369	3.05818	1.61267	up
Glyma.07G078000	0.805718	1.06825	0.621726	2.77626	2.28082	2.56947	0.831899	2.54218	3.05588	1.61159	up
Glyma.05G184500	7.08497	6.18348	3.13421	19.4442	16.6528	13.8345	5.46755	16.6438	3.04411	1.60602	up
Glyma.01G220800	0.802821	0.257972	0.593679	1.80673	1.41271	1.8077	0.551491	1.67571	3.03852	1.60337	up
Glyma.19G167400	0.27854	0.124666	0.132414	0.552601	0.462134	0.612508	0.17854	0.542415	3.03806	1.60315	up
Glyma.06G142100	0.594476	0.548943	0.138824	1.56425	1.18924	1.13694	0.427414	1.29681	3.03408	1.60126	up
Glyma.18G294400	0.760338	0.529361	0.243647	1.67069	1.35579	1.62021	0.511115	1.5489	3.03043	1.59952	up
Glyma.07G078100	1.011	1.22005	0.996833	3.36965	2.84647	3.53388	1.07596	3.25	3.02055	1.59481	up
Glyma.15G054600	9.57788	7.15158	4.33109	26.1019	18.2517	19.2006	7.02019	21.1848	3.01769	1.59345	up
Glyma.07G243900	2.68129	2.25848	1.07266	7.76469	5.42984	4.88045	2.00414	6.02499	3.00627	1.58797	up
Glyma.08G220000	60.4254	32.4251	23.1148	86.6246	126.559	134.802	38.6551	115.995	3.00078	1.58534	up
Glyma.10G148700	1.30967	0.917181	0.405911	3.08126	2.44017	2.35229	0.877587	2.62457	2.99067	1.58047	up
Glyma.03G001500	7.62973	6.64526	4.57011	20.0048	17.5208	18.8296	6.2817	18.7851	2.99044	1.58036	up
Glyma.15G059700	0.794658	0.708593	0.508537	2.34298	1.62961	2.03612	0.670596	2.00291	2.98675	1.57858	up
Glyma.09G248600	71.2018	65.9715	40.7825	202.599	163.817	163.093	59.3186	176.503	2.97551	1.57314	up
Glyma.02G028700	17.4133	18.5804	9.65773	58.5146	42.4825	34.7652	15.2171	45.2541	2.97389	1.57235	up
Glyma.07G122600	2.36384	1.75048	1.66858	7.52052	4.6512	4.9889	1.92763	5.72021	2.96748	1.56924	up
Glyma.08G228800	0.522746	0.393061	0.263567	1.1721	0.963352	1.3431	0.393125	1.15952	2.94949	1.56046	up
Glyma.13G033000	0.53284	0.513655	0.36372	1.73041	1.10352	1.3239	0.470072	1.38595	2.94837	1.55992	up
Glyma.19G030500	0.941157	0.696949	0.640615	2.01995	2.16804	2.52608	0.759574	2.23802	2.94642	1.55896	up
Glyma.04G123800	0.6115	0.745042	0.282624	2.05699	1.30919	1.45736	0.546389	1.60785	2.94268	1.55713	up
Glyma.13G056100	1.92651	2.96407	2.62358	7.20511	6.66597	8.16333	2.50472	7.3448	2.93238	1.55207	up
Glyma.11G036100	1.59547	1.91613	1.17984	4.94841	3.86036	4.89839	1.56381	4.56905	2.92174	1.54683	up
Glyma.04G182600	1.89625	1.24476	0.400645	4.11313	2.81245	3.4179	1.18055	3.44783	2.92052	1.54622	up
Glyma.03G041000	0.20791	0.521103	1.15311	2.21748	1.80001	1.46902	0.627374	1.82884	2.91507	1.54353	up
Glyma.10G276600	1.20038	0.846176	0.478511	2.56305	2.1585	2.63152	0.84169	2.45103	2.91203	1.54203	up
Glyma.02G246900	0.793719	1.76833	1.32063	3.47828	3.72452	4.09482	1.29423	3.76587	2.90975	1.5409	up
Glyma.17G061800	4.31626	4.40348	1.83418	9.82034	8.8319	12.0025	3.51797	10.2182	2.90458	1.53833	up
Glyma.13G352900	16.412	19.8986	15.9713	49.4588	46.1824	55.9298	17.4273	50.5237	2.89911	1.53561	up
Glyma.05G204600	260.115	469.713	235.664	937.452	788.886	1070.6	321.83	932.312	2.8969	1.53451	up
Glyma.10G005400	0.426085	0.412611	0.34373	1.1189	0.961076	1.32934	0.394142	1.13644	2.88332	1.52773	up
Glyma.16G171400	3.16993	3.44676	1.69346	9.81437	7.96107	6.17579	2.77005	7.98374	2.88216	1.52715	up
Glyma.02G183300	1.71506	1.66266	1.07683	4.81748	3.79238	4.14819	1.48485	4.25268	2.86405	1.51806	up
Glyma.09G099100	1.02901	1.94489	1.01043	4.38548	3.4018	3.5757	1.32811	3.78766	2.85192	1.51193	up
Glyma.13G164600	1.84961	1.03019	0.607898	3.72928	2.60379	3.59561	1.16257	3.30956	2.84677	1.50933	up
Glyma.13G268100	2.13205	1.79871	1.79304	6.78099	4.22255	5.27461	1.90793	5.42605	2.84394	1.50789	up
Glyma.14G002800	12.5623	10.7299	4.9822	29.5508	25.5636	24.8289	9.42481	26.6478	2.82741	1.49948	up
Glyma.13G166900	0.950809	1.11211	0.861315	3.3627	2.66027	2.23935	0.974745	2.75411	2.82546	1.49849	up
Glyma.11G218900	2.14657	1.15288	0.816359	3.20248	4.07946	4.33338	1.37194	3.87177	2.82212	1.49678	up
Glyma.05G176900	3.48724	2.59999	1.86064	8.82754	6.99089	6.5943	2.64929	7.47091	2.81997	1.49568	up
Glyma.15G065100	0.433287	0.322402	0.345444	0.992847	0.786276	1.32571	0.367044	1.03495	2.81967	1.49553	up
Glyma.18G002100	6.85418	3.70014	2.37834	11.3248	15.1414	9.82773	4.31089	12.098	2.80638	1.48871	up
Glyma.14G185800	0.890408	1.15305	0.757215	2.605	2.75763	2.48656	0.933557	2.61639	2.80261	1.48677	up
Glyma.20G068300	2.27731	1.92375	1.4408	5.92227	5.07598	4.78462	1.88062	5.26096	2.79746	1.48412	up
Glyma.03G215000	3.9724	2.32851	1.4214	7.90126	5.47939	8.14862	2.5741	7.17642	2.78794	1.4792	up
Glyma.07G074400	2.13957	1.55437	1.27263	4.44405	3.3721	5.8529	1.65552	4.55635	2.75221	1.46059	up
Glyma.10G261200	64.0027	67.0049	27.9375	169.83	132.612	133.991	52.9817	145.478	2.74581	1.45723	up
Glyma.02G147800	0.215371	0.250623	0.392474	0.632374	0.665932	1.0559	0.286156	0.784734	2.74233	1.4554	up
Glyma.06G258200	0.60549	0.474248	0.570887	1.39585	1.34249	1.78766	0.550208	1.50867	2.74199	1.45523	up
Glyma.15G271900	2.33785	2.13334	2.21558	5.06861	4.69702	8.56849	2.22892	6.11137	2.74185	1.45515	up
Glyma.20G102000	0.427854	0.871298	0.474591	1.24778	1.58106	2.02437	0.591248	1.61774	2.73614	1.45214	up
Glyma.12G221500	4.16094	2.64154	2.52029	9.21516	7.80365	8.34464	3.10759	8.45448	2.72059	1.44392	up
Glyma.08G118900	2.44812	2.66191	1.55744	5.19971	4.59934	8.32169	2.22249	6.04025	2.71778	1.44243	up
Glyma.11G064100	1.29352	1.85826	0.979878	3.71543	3.49757	4.01248	1.37722	3.74183	2.71694	1.44198	up
Glyma.20G087000	0.710284	0.48321	0.922936	1.28514	2.24978	2.21228	0.705476	1.91573	2.71552	1.44123	up
Glyma.09G145400	0.543951	0.719547	0.469288	1.47724	1.88246	1.34212	0.577595	1.56728	2.71345	1.44013	up
Glyma.10G153900	5.03893	6.94805	3.47534	15.6558	12.805	13.3785	5.15411	13.9464	2.70589	1.4361	up
Glyma.07G073800	6.62902	4.99885	4.07447	12.0196	13.2708	17.0321	5.23411	14.1075	2.6953	1.43045	up
Glyma.06G035300	5.41093	4.40629	3.1528	8.79506	9.91425	16.1087	4.32334	11.606	2.6845	1.42465	up
Glyma.13G174100	1.44334	1.29199	1.29605	3.13074	4.42656	3.26062	1.3438	3.60597	2.68342	1.42407	up
Glyma.09G054100	8.8663	9.46581	5.46569	22.378	20.5815	20.8612	7.9326	21.2735	2.68179	1.42319	up
Glyma.15G011900	6.30187	5.81521	4.47873	14.5096	14.8979	14.9899	5.53194	14.7991	2.67522	1.41966	up
Glyma.03G232600	6.58224	8.56608	5.61635	18.3524	16.1712	20.954	6.92156	18.4925	2.67173	1.41777	up
Glyma.14G212700	1.24746	1.04221	0.65545	2.84479	2.56485	2.45204	0.981706	2.62056	2.66939	1.41651	up
Glyma.17G209100	0.679237	0.239404	0.423807	1.13194	1.09813	1.34978	0.447483	1.19329	2.66666	1.41504	up
Glyma.01G117200	0.325122	0.323143	0.223844	0.660142	0.710209	0.950562	0.290703	0.773638	2.66126	1.41211	up
Glyma.16G078800	1.82881	2.46815	1.83353	6.53824	5.07475	4.65039	2.0435	5.42113	2.65287	1.40755	up
Glyma.02G298500	2.50871	2.41066	1.71588	6.69632	5.54285	5.3557	2.21175	5.86496	2.65173	1.40693	up
Glyma.17G214600	4.09456	4.6793	2.51801	12.0208	9.54213	8.37296	3.76395	9.97862	2.6511	1.40659	up
Glyma.06G304500	0.630031	1.01984	0.786209	1.98322	2.10645	2.35827	0.812025	2.14931	2.64685	1.40428	up
Glyma.02G085600	2.14434	2.29875	1.9917	5.89846	5.35998	5.71099	2.14493	5.65648	2.63714	1.39898	up
Glyma.03G091100	3.46455	3.2261	2.94603	9.2807	7.83279	8.29702	3.21223	8.47017	2.63685	1.39882	up
Glyma.05G128500	19.4889	22.6827	17.3809	47.5477	53.664	55.4221	19.8508	52.2113	2.63019	1.39516	up
Glyma.08G139800	15.1718	14.7	10.0507	30.5122	28.5516	45.8004	13.3075	34.9547	2.62669	1.39324	up
Glyma.10G229400	3.82841	3.57585	2.70384	10.5139	8.11444	7.91676	3.36937	8.84837	2.62612	1.39293	up
Glyma.18G244100	51.8996	61.2039	39.4273	153.551	124.436	122.482	50.8436	133.49	2.6255	1.39259	up
Glyma.07G095000	2.42103	2.7188	1.46482	6.25281	5.31149	5.77609	2.20155	5.78013	2.62548	1.39258	up
Glyma.06G268600	1.89244	1.87571	0.839664	4.77839	3.75998	3.54252	1.53594	4.02696	2.62182	1.39057	up
Glyma.17G016600	4.64727	5.18607	4.39396	11.0392	13.0143	13.179	4.74244	12.4108	2.61698	1.3879	up
Glyma.15G168800	1.03874	0.73223	1.04419	2.56052	2.05634	2.71949	0.938385	2.44545	2.60601	1.38185	up
Glyma.13G073900	1.70526	1.23289	0.460758	3.42473	3.00072	2.42739	1.13297	2.95095	2.60461	1.38107	up
Glyma.17G245500	4.84106	4.07418	2.62982	10.9145	9.3981	9.71558	3.84836	10.0094	2.60096	1.37904	up
Glyma.12G171300	0.570695	1.06046	0.392919	1.63976	1.49598	2.12541	0.67469	1.75371	2.59929	1.37812	up
Glyma.11G001200	3.34707	2.90971	2.40823	8.30817	5.88979	8.30915	2.88834	7.50237	2.59747	1.37711	up
Glyma.03G020400	0.538809	0.70459	0.467739	1.76982	1.06356	1.60794	0.57038	1.48044	2.59553	1.37603	up
Glyma.13G117600	2.44723	1.99215	1.04406	5.53068	4.37261	4.32808	1.82781	4.74379	2.59534	1.37592	up
Glyma.05G234600	3.39945	4.15792	1.87031	7.31183	6.69022	10.4312	3.14256	8.14442	2.59165	1.37387	up
Glyma.05G119500	3.5909	3.19545	2.69449	7.52636	8.21982	8.80252	3.16028	8.1829	2.5893	1.37256	up
Glyma.02G009400	8.10359	6.71895	3.35945	18.3244	15.9018	12.8477	6.06066	15.6913	2.58904	1.37242	up
Glyma.11G105800	9.8693	6.15476	2.64605	12.8355	18.2229	17.2325	6.22337	16.097	2.58654	1.37102	up
Glyma.18G038500	2.56328	3.14739	2.0104	6.21336	6.61549	7.13469	2.57369	6.65451	2.5856	1.3705	up
Glyma.14G005700	29.0982	23.3519	19.5494	54.9678	60.1361	70.787	23.9998	61.9637	2.58184	1.3684	up
Glyma.06G122600	4.07569	2.63215	6.85069	12.3064	11.9063	10.7517	4.51951	11.6548	2.57877	1.36668	up
Glyma.20G203700	5.53481	4.80198	2.36131	9.26314	9.81444	13.5728	4.2327	10.8835	2.57128	1.36249	up
Glyma.02G262300	1.32693	2.44013	1.2799	5.07964	3.8375	4.03268	1.68232	4.3166	2.56586	1.35944	up
Glyma.04G147000	3.00307	3.6409	3.19167	7.1073	8.19951	9.8832	3.27855	8.39667	2.5611	1.35676	up
Glyma.16G093900	0.503008	0.897795	0.574863	1.93054	1.68981	1.43086	0.658556	1.68373	2.55671	1.35429	up
Glyma.10G228000	0.344365	0.449537	0.111411	0.812999	0.848363	0.651737	0.301771	0.771033	2.55503	1.35334	up
Glyma.08G277000	0.474681	0.337091	0.31592	0.949263	1.00235	0.92632	0.375897	0.95931	2.55205	1.35166	up
Glyma.19G094100	2.50765	2.57972	1.32851	5.15615	4.70246	6.49789	2.13863	5.45217	2.54938	1.35015	up
Glyma.10G006000	3.38167	3.76701	4.12155	10.6217	9.43293	8.55451	3.75674	9.53638	2.53847	1.34396	up
Glyma.06G257000	1.43438	1.00285	1.39009	3.05299	2.8057	3.8558	1.27578	3.23816	2.53819	1.3438	up
Glyma.08G355000	1.47396	1.76243	0.779988	4.32679	3.35517	2.51149	1.33879	3.39781	2.53797	1.34367	up
Glyma.02G268200	1.76694	0.848823	0.391991	2.48655	2.70506	2.43746	1.00259	2.54302	2.53646	1.34282	up
Glyma.19G189300	2.21283	2.91779	1.68617	6.13543	5.74941	5.39943	2.27227	5.76143	2.53554	1.34229	up
Glyma.03G263000	1.23097	1.17241	1.01042	3.30959	2.31341	3.03172	1.13793	2.8849	2.53522	1.34211	up
Glyma.09G018900	5.74824	8.67537	6.10191	19.6052	16.2005	16.2054	6.84184	17.337	2.53397	1.3414	up
Glyma.19G019500	1.14341	0.811985	1.14148	2.07486	2.61566	3.15462	1.03229	2.61505	2.53324	1.34099	up
Glyma.12G198000	0.499034	0.734829	0.262935	1.20587	1.44894	1.13335	0.498933	1.26272	2.53084	1.33962	up
Glyma.20G118900	1.74107	1.85694	1.10945	4.69177	3.81338	3.40262	1.56915	3.96926	2.52955	1.33888	up
Glyma.04G035100	0.91572	1.23451	0.784898	2.8517	2.34383	2.22674	0.978377	2.47409	2.52876	1.33843	up
Glyma.06G019500	2.51383	1.93644	1.25352	4.33021	4.72387	5.33087	1.90126	4.79498	2.522	1.33457	up
Glyma.19G140400	1.09946	0.706581	0.844309	2.38034	2.02399	2.27644	0.883449	2.22693	2.52072	1.33383	up
Glyma.03G015500	16.0978	7.52836	14.8889	29.6164	31.0193	36.3346	12.8383	32.3234	2.51773	1.33212	up
Glyma.06G119300	0.640204	0.410934	0.207845	1.11027	1.0716	0.977189	0.419661	1.05302	2.50921	1.32724	up
Glyma.04G170100	1.66985	2.95029	1.27533	4.74444	4.04634	5.99598	1.96516	4.92892	2.50816	1.32663	up
Glyma.06G226700	1.38482	2.12631	1.4669	3.99186	3.64869	4.83564	1.65934	4.15873	2.50625	1.32553	up
Glyma.06G017600	2.50317	1.95598	1.07798	5.39843	4.57061	3.89399	1.84571	4.62101	2.50365	1.32403	up
Glyma.07G096100	1.25333	1.27244	0.721517	2.5205	2.86432	2.73834	1.08243	2.70772	2.50152	1.32281	up
Glyma.13G087500	1.02152	1.15466	1.57747	2.8484	2.91839	3.61896	1.25122	3.12858	2.50043	1.32218	up
Glyma.06G303900	2.08152	2.79054	2.28205	6.56122	5.16203	6.13209	2.38471	5.95178	2.49581	1.31951	up
Glyma.11G252700	0.474255	0.424524	0.507273	1.22315	1.0551	1.23095	0.468684	1.16973	2.49578	1.31949	up
Glyma.05G194100	6.98324	5.4033	3.87303	14.8702	12.5117	13.1362	5.41986	13.506	2.49196	1.31728	up
Glyma.04G229600	1.60802	1.24883	1.78367	4.47884	3.61074	3.45193	1.54684	3.84717	2.48711	1.31447	up
Glyma.03G144100	1.07566	1.0399	0.681808	2.21939	2.59588	2.14047	0.932455	2.31858	2.48653	1.31413	up
Glyma.19G020700	3.26591	2.04641	2.10244	5.76658	6.18826	6.47532	2.47159	6.14339	2.48561	1.3136	up
Glyma.03G149400	0.604763	0.505257	0.365904	1.14018	1.12224	1.40584	0.491975	1.22275	2.4854	1.31348	up
Glyma.14G103100	13.0095	8.25981	5.01434	25.9166	23.0626	16.3011	8.76121	21.7601	2.48369	1.31248	up
Glyma.18G085400	0.221771	0.463203	0.65599	1.29353	1.09269	0.932708	0.446988	1.10631	2.47503	1.30745	up
Glyma.07G099000	1.00483	0.888876	0.622858	1.90437	1.90339	2.41629	0.838853	2.07468	2.47324	1.3064	up
Glyma.06G289200	0.919504	1.98455	1.01995	3.74574	3.34395	2.57812	1.308	3.2226	2.46377	1.30086	up
Glyma.19G160600	5.41234	3.1075	3.88777	9.74809	10.0694	10.6614	4.13587	10.1597	2.45647	1.29659	up
Glyma.07G094500	3.3117	2.91526	1.77401	7.84316	6.34492	5.44623	2.66699	6.54477	2.45399	1.29513	up
Glyma.20G220200	10.8872	11.4431	6.42779	24.2693	21.5806	24.7081	9.58604	23.5193	2.4535	1.29484	up
Glyma.09G049700	5.46797	5.4182	4.77817	14.5868	11.1435	12.4343	5.22145	12.7216	2.4364	1.28475	up
Glyma.04G088800	2.40832	2.37595	1.7762	5.66438	4.72029	5.57297	2.18682	5.31922	2.43239	1.28238	up
Glyma.06G263900	1.61718	2.11621	1.34785	3.99041	3.78277	4.57235	1.69375	4.11518	2.42963	1.28074	up
Glyma.06G134800	1.60921	1.77466	3.07019	4.07625	5.43688	6.10736	2.15135	5.20683	2.42026	1.27516	up
Glyma.09G016400	26.7669	30.5017	14.5001	64.386	50.1464	58.748	23.9229	57.7602	2.41443	1.27168	up
Glyma.14G118500	1.65625	2.2014	1.80934	5.68756	4.13327	3.82483	1.889	4.54855	2.40792	1.26779	up
Glyma.15G122200	9.09436	6.93431	3.8285	15.7035	16.196	15.7602	6.61906	15.8866	2.40012	1.26311	up
Glyma.04G145700	1.82825	1.86489	1.65066	3.87341	3.63612	5.27867	1.78127	4.26273	2.39309	1.25887	up
Glyma.06G193500	2.48574	1.96387	1.37863	5.043	4.02228	4.88172	1.94275	4.649	2.393	1.25882	up
Glyma.11G206700	4.97955	7.23051	4.056	15.127	12.843	10.9427	5.42202	12.9709	2.39226	1.25837	up
Glyma.08G244700	4.97095	6.82138	4.13547	10.7693	11.6777	15.6548	5.30927	12.7006	2.39215	1.25831	up
Glyma.15G156400	10.1769	8.86772	8.34294	24.5915	20.113	20.7692	9.12918	21.8246	2.39064	1.2574	up
Glyma.15G158200	2.15739	1.09017	0.771954	3.17004	2.64519	3.75815	1.33984	3.19112	2.38172	1.252	up
Glyma.16G215100	2.54162	2.96292	1.70466	5.84445	5.64776	5.60818	2.40307	5.70013	2.37202	1.24612	up
Glyma.09G130900	1.10448	1.64598	0.89401	3.51538	2.80499	2.32005	1.21482	2.88014	2.37083	1.24539	up
Glyma.06G310000	0.3315	0.276956	0.160285	0.6516	0.583336	0.583419	0.256247	0.606118	2.36537	1.24206	up
Glyma.12G103700	0.89652	1.49309	1.11222	3.38126	2.34148	2.55999	1.16728	2.76091	2.36526	1.242	up
Glyma.14G117300	3.33138	4.42636	1.91442	8.02659	7.11937	7.69754	3.22405	7.6145	2.36178	1.23987	up
Glyma.11G155000	217.246	196.338	124.803	390.443	371.559	507.291	179.463	423.098	2.35758	1.23731	up
Glyma.05G135000	1.15422	1.16469	0.936674	2.98657	2.585	2.07287	1.08519	2.54815	2.3481	1.23149	up
Glyma.19G134800	1.89306	3.10862	1.04992	4.78655	4.51434	4.9088	2.0172	4.73656	2.34808	1.23148	up
Glyma.16G090000	1.81094	2.56042	2.08602	5.41679	3.99562	5.74154	2.15246	5.05132	2.34676	1.23067	up
Glyma.15G088000	31.5391	27.7361	18.7511	72.3149	62.005	48.62	26.0088	60.9799	2.34459	1.22934	up
Glyma.18G078000	0.518401	0.57091	0.296227	1.23915	0.928808	1.07823	0.461846	1.08206	2.34291	1.2283	up
Glyma.15G013900	3.67709	3.48838	2.32527	7.02507	5.98674	9.19218	3.16358	7.40133	2.33954	1.22623	up
Glyma.16G062600	7.4053	6.09996	4.91469	15.2066	14.0998	13.7107	6.13999	14.339	2.33535	1.22364	up
Glyma.13G285300	25.2766	19.2302	9.39434	36.6912	39.6623	49.4188	17.9671	41.9241	2.33339	1.22243	up
Glyma.08G152500	7.82695	9.6429	7.16565	13.8396	18.2734	25.103	8.21183	19.072	2.32251	1.21568	up
Glyma.11G208300	7.04369	6.74208	5.21323	16.0558	13.694	14.2685	6.333	14.6727	2.31687	1.21218	up
Glyma.07G090000	4.3473	3.93332	3.58961	9.70298	8.25364	9.52385	3.95674	9.16016	2.31508	1.21106	up
Glyma.11G019900	1.11454	0.638015	0.549462	1.89559	1.55447	1.87498	0.76734	1.77501	2.31321	1.20989	up
Glyma.09G168700	4.88896	4.87114	3.14266	12.1108	8.84622	8.85821	4.30092	9.93839	2.31076	1.20837	up
Glyma.08G284100	3.62881	3.50421	2.23041	7.85374	6.36897	7.32565	3.12114	7.18279	2.30133	1.20247	up
Glyma.01G221200	10.9084	11.8705	8.38278	23.3267	23.5039	24.7137	10.3873	23.8481	2.2959	1.19906	up
Glyma.14G052000	1234.48	937.769	1060.41	1979.19	2169.99	3270.25	1077.55	2473.14	2.29514	1.19858	up
Glyma.05G001700	4.53372	2.63995	2.28589	7.88613	6.67245	7.14169	3.15319	7.23342	2.294	1.19787	up
Glyma.11G095000	4.64142	5.73692	4.05527	12.1851	9.56597	11.3594	4.8112	11.0368	2.29398	1.19785	up
Glyma.01G205100	0.812855	0.769657	0.641172	1.86636	1.62108	1.58625	0.741228	1.69123	2.28166	1.19009	up
Glyma.13G033400	19.6163	16.0137	10.7419	39.2583	32.5893	33.8358	15.4573	35.2278	2.27904	1.18843	up
Glyma.20G163900	3.33949	2.81573	2.20208	7.28354	5.73563	6.01151	2.78577	6.34356	2.27713	1.18722	up
Glyma.12G021300	14.7646	20.2232	7.94734	32.5093	29.7634	34.9428	14.3117	32.4052	2.26424	1.17903	up
Glyma.06G292100	0.891362	0.809861	0.939294	2.20342	2.35277	1.41706	0.880172	1.99108	2.26215	1.1777	up
Glyma.17G056900	3.10613	3.11406	2.57851	7.83687	5.9877	6.06822	2.9329	6.63093	2.26088	1.17688	up
Glyma.12G140300	2.79387	2.13966	1.87665	6.01826	5.19492	4.16742	2.27006	5.12686	2.25847	1.17535	up
Glyma.15G172600	5.73373	6.519	4.25848	12.1495	11.9671	13.1015	5.50374	12.406	2.25411	1.17256	up
Glyma.05G095500	0.675444	0.925818	0.936534	1.64153	1.82743	2.21577	0.845932	1.89491	2.24003	1.16352	up
Glyma.16G214500	2.08795	1.19743	1.05988	3.10604	3.25067	3.35775	1.44842	3.23815	2.23565	1.16069	up
Glyma.19G239000	3.17671	2.55335	2.16284	5.42784	6.19913	5.90437	2.63097	5.84378	2.22115	1.15131	up
Glyma.08G285900	66.408	65.4119	41.0312	131.173	119.159	133.339	57.6171	127.89	2.21966	1.15034	up
Glyma.10G253300	3.22775	3.65288	3.4342	7.20863	7.633	8.01205	3.43828	7.61789	2.21561	1.14771	up
Glyma.10G250300	8.49852	9.2873	7.91183	19.6424	17.2513	20.0413	8.56588	18.9783	2.21557	1.14768	up
Glyma.07G037000	4.16391	3.75995	2.85983	9.26484	7.02204	7.55378	3.59456	7.94689	2.21081	1.14457	up
Glyma.09G053400	7.40078	8.02361	5.68917	13.9204	15.6276	16.9903	7.03785	15.5128	2.20419	1.14025	up
Glyma.06G310100	44.1782	46.8234	25.7259	97.106	84.9731	74.9685	38.9092	85.6825	2.20212	1.13889	up
Glyma.15G027400	2.8119	2.88315	2.61497	5.77468	5.99765	6.36459	2.77001	6.04564	2.18253	1.126	up
Glyma.01G032400	0.738092	0.914216	0.485519	1.88795	1.44077	1.32543	0.712609	1.55138	2.17704	1.12237	up
Glyma.13G069600	2.73053	2.1509	2.24996	5.92275	5.13435	4.43605	2.37713	5.16438	2.17253	1.11938	up
Glyma.03G206100	2.56054	2.87459	2.69231	5.83765	5.66033	6.13828	2.70915	5.87876	2.16997	1.11767	up
Glyma.03G132700	50.3535	100.319	59.1414	125.255	146.027	183.389	69.9379	151.557	2.16702	1.11571	up
Glyma.16G017500	4.90324	5.18709	3.67299	7.95898	12.3372	9.51276	4.58777	9.9363	2.16582	1.11491	up
Glyma.08G091900	1.65787	1.33562	0.900718	2.96957	2.7149	2.74917	1.29807	2.81121	2.16569	1.11483	up
Glyma.17G121900	8.19991	8.64762	5.46732	19.166	14.0035	15.061	7.43828	16.0768	2.16136	1.11194	up
Glyma.13G149700	1.5874	0.485199	1.6749	2.94649	2.49355	2.65744	1.24917	2.69916	2.16077	1.11154	up
Glyma.13G092500	8.06942	3.28605	3.67793	9.35978	11.7348	11.3724	5.01113	10.8223	2.15965	1.1108	up
Glyma.17G227800	5.35732	5.66474	4.8051	12.1829	10.6719	11.3221	5.27572	11.3923	2.15938	1.11062	up
Glyma.10G017600	3.6206	5.01854	3.22505	9.93428	6.25528	9.41321	3.95473	8.53426	2.15799	1.10969	up
Glyma.15G049600	21.8954	15.8858	14.3805	36.4885	32.2427	43.7166	17.3873	37.4826	2.15575	1.10819	up
Glyma.06G195100	4.42413	2.42374	2.78891	5.93584	6.63647	8.19915	3.21226	6.92382	2.15544	1.10798	up
Glyma.08G321400	132.73	145.753	110.86	266.767	272.395	292.838	129.781	277.333	2.13694	1.09554	up
Glyma.17G008000	2.04167	0.710725	1.66078	2.89837	3.08972	3.43469	1.47106	3.14092	2.13515	1.09434	up
Glyma.05G157000	2.7755	3.28852	2.5749	6.19517	6.34033	5.90866	2.87964	6.14805	2.13501	1.09424	up
Glyma.12G241700	3.23676	4.22889	4.06395	6.73299	7.34379	10.5242	3.8432	8.20034	2.13373	1.09338	up
Glyma.16G061800	0.359046	0.576504	0.360929	0.822729	0.995098	0.940007	0.43216	0.919278	2.12717	1.08894	up
Glyma.14G042000	1.59726	1.70143	1.09257	3.40122	2.95121	2.98264	1.46375	3.11169	2.12583	1.08803	up
Glyma.13G303800	6.89373	7.7982	4.87228	15.372	13.4877	12.5866	6.52141	13.8155	2.11848	1.08303	up
Glyma.07G243700	26.2668	17.2629	18.3168	45.8172	37.8503	47.3263	20.6155	43.6646	2.11805	1.08273	up
Glyma.04G135200	1.75924	2.20467	1.55226	3.28713	3.71485	4.68148	1.83872	3.89448	2.11804	1.08273	up
Glyma.03G199100	6.69085	5.28982	5.87761	13.8942	10.9757	12.9406	5.95276	12.6035	2.11725	1.08219	up
Glyma.10G253900	4.56434	5.13632	3.26507	9.21052	9.7365	8.48087	4.32191	9.14263	2.11541	1.08094	up
Glyma.19G233900	2.20778	1.8336	1.27519	3.77359	4.41373	3.04603	1.77219	3.74445	2.11289	1.07922	up
Glyma.13G248500	0.891999	0.968801	0.511209	1.75078	1.88357	1.36555	0.79067	1.66663	2.10787	1.07579	up
Glyma.19G245500	18.4172	21.2852	12.3028	33.8296	29.7294	45.979	17.3351	36.5127	2.10629	1.0747	up
Glyma.17G045800	17.4425	14.0576	17.3557	33.6673	29.1507	40.0668	16.2853	34.2949	2.10589	1.07443	up
Glyma.10G228600	0.890838	1.60256	1.54598	3.04897	2.91269	2.53804	1.34646	2.83323	2.10421	1.07328	up
Glyma.20G035400	1.47876	1.10787	1.55115	3.42865	2.61346	2.66076	1.37926	2.90096	2.10327	1.07264	up
Glyma.17G224300	11.9451	16.2326	9.79557	30.9543	26.6689	22.2311	12.6578	26.6181	2.10291	1.07239	up
Glyma.18G204400	0.984123	1.04901	0.853224	2.45063	1.79146	1.82685	0.962119	2.02298	2.10263	1.07219	up
Glyma.10G204400	12.1758	15.7654	8.67166	23.0613	25.4024	28.3667	12.2043	25.6101	2.09845	1.06933	up
Glyma.08G002100	5.35898	5.87351	4.69504	11.3021	10.9325	11.0935	5.30918	11.1094	2.09249	1.06522	up
Glyma.09G185900	5.64671	4.81389	4.15438	10.3277	9.83503	10.4106	4.87166	10.1911	2.09192	1.06483	up
Glyma.09G054900	1.5864	1.08961	0.964448	2.64373	2.36746	2.60207	1.21349	2.53775	2.09129	1.06439	up
Glyma.07G208700	8.4684	4.71669	5.78059	12.9868	13.2969	13.1139	6.32189	13.1325	2.07731	1.05472	up
Glyma.20G153300	2.83514	3.85752	3.62405	7.97956	6.44287	7.00439	3.4389	7.14228	2.07691	1.05444	up
Glyma.02G038600	3.81987	2.18836	3.20812	5.82015	6.74098	6.52712	3.07212	6.36275	2.07113	1.05042	up
Glyma.05G153200	3.44417	2.23706	2.11985	4.89973	4.61201	6.63495	2.60036	5.38223	2.0698	1.04949	up
Glyma.02G283900	3.40089	3.51503	2.33344	6.81666	7.14438	5.16686	3.08312	6.37596	2.06802	1.04825	up
Glyma.18G189800	2.92258	2.08627	2.1749	5.26092	5.11678	4.4063	2.39458	4.928	2.05798	1.04123	up
Glyma.01G003000	23.9859	30.6338	30.3861	15.7268	15.2916	12.6346	28.3352	14.551	0.513529	-0.961481	down
Glyma.14G038300	213.944	169.86	253.752	92.4405	100.764	131.468	212.519	108.224	0.509245	-0.973569	down
Glyma.04G048600	3.78859	4.67063	5.09075	2.12166	2.27644	2.48722	4.51666	2.29511	0.508143	-0.976693	down
Glyma.13G272500	6.60421	8.16488	9.20019	5.75615	4.01464	2.4016	7.98976	4.05746	0.507833	-0.977574	down
Glyma.02G039700	188.901	200.539	218.828	136.494	113.89	56.7927	202.756	102.392	0.505002	-0.98564	down
Glyma.12G227700	11.5344	14.1512	10.6441	8.50722	6.49843	3.32644	12.1099	6.1107	0.504604	-0.986776	down
Glyma.16G021800	2.31476	1.92225	2.84603	1.27035	1.00114	1.29491	2.36101	1.1888	0.503512	-0.989902	down
Glyma.16G018500	41.7752	64.6538	67.8229	29.5757	29.3303	28.7848	58.084	29.2303	0.503242	-0.990677	down
Glyma.12G040600	7.59037	7.58219	9.17605	3.86201	4.04184	4.33043	8.1162	4.07809	0.502463	-0.99291	down
Glyma.12G217400	328.161	405.418	319.633	164.44	180.815	183.45	351.071	176.235	0.501994	-0.994259	down
Glyma.18G193300	7.60205	8.7405	8.51278	3.24428	5.52925	3.70268	8.28511	4.15874	0.501953	-0.994376	down
Glyma.15G072300	2.8403	3.25435	2.93453	2.00153	1.45657	1.04848	3.00973	1.50219	0.499112	-1.00256	down
Glyma.14G177600	5.75517	4.72862	5.79196	2.28658	3.05831	2.76991	5.42525	2.70493	0.498582	-1.0041	down
Glyma.13G292800	17.0766	21.3761	17.7648	12.9482	9.57508	5.45342	18.7392	9.32555	0.49765	-1.0068	down
Glyma.15G107700	4.19556	5.79804	5.64202	3.03301	3.00371	1.74037	5.21187	2.59236	0.497396	-1.00753	down
Glyma.18G072300	7.83971	8.52911	7.61305	5.2004	4.06283	2.60875	7.99396	3.95733	0.49504	-1.01438	down
Glyma.12G208400	8.93191	10.5506	8.33808	6.7007	4.6872	2.37442	9.27354	4.58744	0.49468	-1.01543	down
Glyma.13G174700	3.14509	3.55773	3.4269	1.73163	1.52808	1.7418	3.37658	1.66717	0.493746	-1.01816	down
Glyma.09G111200	10.9104	14.7789	13.326	6.64633	7.89525	4.67729	13.0051	6.40629	0.492598	-1.02152	down
Glyma.15G114100	10.6335	12.2352	8.0544	4.86448	5.94367	4.41954	10.3077	5.0759	0.492438	-1.02199	down
Glyma.01G013500	27.8339	27.0358	22.8749	13.3308	11.8586	13.0872	25.9149	12.7589	0.492337	-1.02228	down
Glyma.20G141800	5.66879	5.87217	6.28802	3.34922	3.49423	1.81911	5.94299	2.88752	0.48587	-1.04136	down
Glyma.20G057500	105.614	123.301	109.163	46.9295	55.3568	61.9008	112.693	54.729	0.485647	-1.04202	down
Glyma.07G050600	1.63726	1.85506	2.04002	0.921956	0.970881	0.792349	1.84411	0.895062	0.485362	-1.04287	down
Glyma.18G211900	18.862	24.1336	15.1431	10.3312	10.584	7.28932	19.3795	9.40152	0.485126	-1.04357	down
Glyma.09G217900	2.05923	3.35027	3.00549	1.68575	1.22058	1.1669	2.805	1.35774	0.484043	-1.04679	down
Glyma.07G196300	3.33739	5.08669	3.75198	2.00423	2.47608	1.4112	4.05868	1.96384	0.48386	-1.04734	down
Glyma.16G133000	2.31506	2.93841	2.43626	1.15411	0.783419	1.76755	2.56324	1.23503	0.481822	-1.05343	down
Glyma.20G184900	3.57749	3.62833	5.7217	1.95956	2.38927	1.8475	4.30917	2.06544	0.479313	-1.06096	down
Glyma.03G224100	7.20296	9.62609	6.54674	3.05007	4.41351	3.698	7.79193	3.72053	0.477485	-1.06647	down
Glyma.09G142900	4.22281	3.75935	2.76439	1.53821	2.14398	1.44409	3.58218	1.70876	0.477016	-1.06789	down
Glyma.01G020900	52.5923	62.5187	51.8216	21.5811	30.8646	26.7219	55.6442	26.3892	0.474249	-1.07628	down
Glyma.18G026600	5.3075	5.75114	8.61695	3.25126	3.46897	2.60478	6.55853	3.10834	0.473938	-1.07723	down
Glyma.08G311500	3.38649	4.37254	4.75813	1.9382	1.88526	2.09238	4.17239	1.97195	0.472618	-1.08125	down
Glyma.19G120600	15.3289	11.8192	17.8866	5.16991	8.03965	8.06282	15.0115	7.09079	0.472356	-1.08205	down
Glyma.15G124700	4.49184	3.89153	4.85434	2.40695	1.84517	1.99727	4.41257	2.08313	0.47209	-1.08287	down
Glyma.03G031200	5.82148	7.50389	5.53491	2.89504	2.98539	3.02197	6.28676	2.96747	0.472018	-1.08308	down
Glyma.18G003100	106.739	116.365	74.6277	48.7149	52.7851	38.7358	99.2439	46.7453	0.471014	-1.08616	down
Glyma.03G192000	3.1005	3.56583	3.41742	1.78773	1.82324	1.12902	3.36125	1.58	0.470062	-1.08908	down
Glyma.13G117000	6.85517	8.7039	9.20485	4.79011	4.57122	2.23971	8.25464	3.86701	0.468466	-1.09399	down
Glyma.18G012200	2.59437	3.19104	3.43734	1.30773	1.21741	1.79429	3.07425	1.43981	0.468344	-1.09436	down
Glyma.10G022300	4.42795	3.82695	3.72607	1.7529	2.41815	1.43845	3.99366	1.86983	0.4682	-1.0948	down
Glyma.05G090600	16.3408	18.8848	20.5809	10.6207	9.76998	5.65646	18.6022	8.68238	0.466739	-1.09931	down
Glyma.05G062100	2.14969	3.2971	3.63015	1.03374	1.3889	1.78121	3.02565	1.40128	0.463135	-1.11049	down
Glyma.01G036000	34.6888	25.2037	35.6278	10.6778	13.5386	19.9011	31.8401	14.7059	0.461866	-1.11445	down
Glyma.04G166600	1.52323	1.70947	2.21921	0.580941	1.05616	0.849075	1.81731	0.828727	0.456019	-1.13283	down
Glyma.20G067400	2.19694	2.25261	3.10154	1.37572	0.969994	1.08861	2.51703	1.14477	0.454811	-1.13666	down
Glyma.08G109100	9.45934	14.3898	14.9417	7.76859	5.9399	3.90519	12.9303	5.87123	0.454068	-1.13902	down
Glyma.03G193200	5.19775	7.25738	7.76636	3.29605	2.95692	2.87478	6.7405	3.04259	0.451389	-1.14756	down
Glyma.13G129900	29.1506	35.4495	25.8551	16.1771	14.9178	9.55622	30.1517	13.5504	0.449407	-1.15391	down
Glyma.19G016400	1.43157	1.51589	2.09264	0.801397	0.808458	0.638483	1.68003	0.749446	0.44609	-1.16459	down
Glyma.15G036800	5.13891	5.30936	5.91783	2.13554	2.73357	2.41536	5.45537	2.42816	0.445095	-1.16781	down
Glyma.14G209400	46.4993	55.2742	67.7954	25.6836	25.941	23.5009	56.5229	25.0418	0.443038	-1.1745	down
Glyma.20G165000	12.5895	16.1651	12.4553	6.22846	7.14076	4.80336	13.7366	6.05753	0.440976	-1.18123	down
Glyma.13G217800	0.66243	0.669948	0.966831	0.348611	0.429457	0.234611	0.766403	0.33756	0.440447	-1.18296	down
Glyma.08G015100	1.34174	1.8749	2.46295	0.883846	0.915164	0.695136	1.8932	0.831382	0.439142	-1.18724	down
Glyma.15G019800	1.30053	1.48429	2.30557	0.890149	0.796895	0.539153	1.6968	0.742066	0.437333	-1.1932	down
Glyma.06G165100	2.88848	4.95212	4.361	2.36224	1.69427	1.27556	4.0672	1.77736	0.436998	-1.1943	down
Glyma.18G103500	29.5066	43.3624	27.3898	14.062	15.8202	13.8894	33.4196	14.5906	0.436587	-1.19566	down
Glyma.13G061800	7.96072	6.26173	10.4273	2.39926	4.33663	4.01767	8.21658	3.58452	0.436255	-1.19676	down
Glyma.13G186700	3.52895	3.86299	3.32491	1.72414	1.79561	1.09436	3.57228	1.53804	0.430548	-1.21575	down
Glyma.01G089000	3.45221	4.52117	4.2088	2.00408	1.74035	1.47545	4.06072	1.73996	0.428485	-1.22268	down
Glyma.10G238200	2.53591	4.26634	4.39279	1.62096	1.83387	1.33244	3.73168	1.59576	0.427624	-1.22559	down
Glyma.16G134400	5.49488	6.22848	3.62968	1.92061	2.93337	1.68261	5.11768	2.17886	0.425752	-1.23191	down
Glyma.03G172900	3.42709	5.01061	5.35371	2.06239	1.9901	1.78726	4.59714	1.94658	0.423434	-1.23979	down
Glyma.10G284100	3.47394	5.36495	6.73376	2.1052	2.48227	1.94806	5.19088	2.17851	0.41968	-1.25264	down
Glyma.18G209600	0.786393	0.560978	0.885715	0.33603	0.281019	0.317506	0.744362	0.311518	0.418504	-1.25669	down
Glyma.03G030800	9.00438	10.1748	11.475	3.84979	4.83358	3.98273	10.2181	4.22203	0.413193	-1.27511	down
Glyma.10G047100	2.74502	4.67167	3.3832	1.61898	1.64591	1.19724	3.59996	1.48738	0.413164	-1.27521	down
Glyma.17G173000	15.1759	13.4858	9.73293	8.27692	5.88478	1.69893	12.7982	5.28687	0.413095	-1.27545	down
Glyma.06G004900	9.11085	12.8004	16.2257	4.30803	5.39215	6.04598	12.7123	5.24872	0.412885	-1.27619	down
Glyma.05G017700	1.81735	1.90357	2.19639	0.994466	0.658685	0.766609	1.97244	0.806587	0.408929	-1.29008	down
Glyma.15G238400	18.9051	21.7779	26.6171	9.22921	10.3588	7.9179	22.4334	9.16864	0.408705	-1.29087	down
Glyma.03G193500	2.89511	3.14653	3.29662	1.16703	1.40662	1.24131	3.11275	1.27166	0.408531	-1.29148	down
Glyma.12G225600	7.45974	10.0119	6.40615	3.63591	3.30287	2.7204	7.95928	3.21973	0.404525	-1.3057	down
Glyma.20G154800	1.62128	1.36221	0.980933	0.511713	0.700266	0.390522	1.32147	0.534167	0.404221	-1.30678	down
Glyma.20G099400	1.13128	1.60929	2.06881	0.475562	0.839318	0.617233	1.60313	0.644038	0.401739	-1.31567	down
Glyma.08G270300	2.75492	3.68021	2.11151	1.27529	1.31294	0.830361	2.84888	1.13953	0.399993	-1.32195	down
Glyma.09G180100	1.05271	0.88637	1.45963	0.310663	0.677298	0.365261	1.1329	0.451074	0.398158	-1.32859	down
Glyma.13G039700	0.957767	1.16909	1.07619	0.469852	0.590974	0.213438	1.06768	0.424754	0.397828	-1.32978	down
Glyma.11G211900	1.27509	1.77548	1.78106	0.524673	0.84764	0.548184	1.61054	0.640166	0.397484	-1.33103	down
Glyma.12G217300	31.7074	25.5443	37.0803	8.25314	13.9328	14.7222	31.444	12.3027	0.391258	-1.35381	down
Glyma.19G024200	15.5481	24.3559	24.4659	7.83348	10.7212	6.63034	21.4566	8.395	0.391254	-1.35382	down
Glyma.03G071700	37.7442	38.2037	58.7347	17.1958	22.0183	13.1562	44.8942	17.4568	0.388842	-1.36274	down
Glyma.12G147900	7.08731	6.31462	5.093	2.35434	2.21254	2.61433	6.16498	2.39374	0.38828	-1.36483	down
Glyma.06G124300	2.67654	2.63547	2.06764	1.11511	1.21111	0.530679	2.45988	0.9523	0.387132	-1.3691	down
Glyma.11G153800	2.36458	3.43307	1.91918	1.18537	0.943818	0.785881	2.57228	0.97169	0.377755	-1.40448	down
Glyma.18G154700	1.79555	1.55952	1.61701	0.493774	0.638176	0.735719	1.65736	0.622556	0.375631	-1.41261	down
Glyma.18G135000	3.06981	2.44814	3.35356	0.671775	1.57146	1.07981	2.95717	1.10768	0.374576	-1.41667	down
Glyma.18G184600	4.99824	6.84277	8.29305	2.00656	3.01554	2.50135	6.71136	2.50782	0.373668	-1.42017	down
Glyma.07G193600	60.5305	51.5068	50.328	13.3754	21.0229	26.0581	54.1218	20.1521	0.372348	-1.42528	down
Glyma.15G053900	0.979335	1.06145	1.20375	0.352877	0.558915	0.293883	1.08151	0.401892	0.371602	-1.42817	down
Glyma.01G009200	38.8526	62.8256	50.5421	18.6275	22.9071	14.7871	50.7401	18.7739	0.370001	-1.4344	down
Glyma.04G174300	1.34841	1.78116	1.77868	0.526351	0.884981	0.404637	1.63608	0.605323	0.369984	-1.43447	down
Glyma.06G026300	1.04844	1.07928	1.0176	0.291204	0.375575	0.472443	1.04844	0.379741	0.362196	-1.46516	down
Glyma.09G127700	1.2863	2.10797	2.71642	0.851946	0.731278	0.62421	2.0369	0.735811	0.361241	-1.46897	down
Glyma.03G063900	0.788381	0.962661	1.14358	0.269504	0.469548	0.306066	0.964873	0.348373	0.361056	-1.46971	down
Glyma.01G186300	4.06804	3.3111	5.83822	1.37451	2.10326	1.26995	4.40578	1.58257	0.359203	-1.47713	down
Glyma.10G221700	1.42719	1.45509	1.85141	0.537492	0.689572	0.463912	1.5779	0.563659	0.357222	-1.48511	down
Glyma.02G104900	53.6488	68.1281	42.7664	24.103	21.4631	13.1348	54.8478	19.567	0.35675	-1.48701	down
Glyma.07G129900	1.91773	2.98946	3.52807	1.29914	1.03707	0.660974	2.81175	0.999063	0.355317	-1.49282	down
Glyma.15G094600	0.641853	0.410069	0.893449	0.167787	0.265755	0.254067	0.648457	0.229203	0.353459	-1.50038	down
Glyma.04G184400	11.4731	19.1301	14.9194	6.69737	5.20126	4.15466	15.1742	5.3511	0.352644	-1.50372	down
Glyma.15G027100	1.28185	0.822795	1.28316	0.347349	0.561163	0.28402	1.12927	0.397511	0.352008	-1.50632	down
Glyma.10G130400	2.54197	1.99693	2.48297	0.252906	1.28183	0.919092	2.34062	0.817943	0.349456	-1.51682	down
Glyma.05G005200	5.24243	7.71452	7.75346	2.33855	2.34819	2.44535	6.90347	2.37737	0.344372	-1.53796	down
Glyma.06G071200	0.631542	0.499859	0.682094	0.166178	0.386036	0.0671013	0.604498	0.206438	0.341504	-1.55003	down
Glyma.19G030700	10.8117	7.36706	11.3772	2.67183	3.81952	3.48555	9.85199	3.32563	0.337559	-1.56679	down
Glyma.18G021700	4.96263	8.451	9.98841	2.97905	3.12686	1.73705	7.80068	2.61432	0.335139	-1.57717	down
Glyma.17G132900	17.6684	23.6758	18.6586	6.45021	7.19011	6.43041	20.0009	6.69024	0.334497	-1.57994	down
Glyma.08G122200	1.99096	2.72897	2.27746	0.760357	1.00725	0.565207	2.33246	0.777603	0.333383	-1.58475	down
Glyma.06G238100	1.62748	2.75338	3.11407	1.17528	0.816196	0.49282	2.49831	0.828098	0.331463	-1.59308	down
Glyma.07G196800	0.641987	0.586639	1.11268	0.237748	0.24006	0.297003	0.780435	0.25827	0.330931	-1.5954	down
Glyma.02G240000	0.796343	0.701278	1.21757	0.191294	0.22724	0.47794	0.905063	0.298825	0.33017	-1.59872	down
Glyma.11G044800	22.3365	34.4376	34.5262	12.153	11.5748	6.31284	30.4334	10.0136	0.329031	-1.6037	down
Glyma.13G283900	5.78901	10.2628	8.33996	2.62753	2.79517	2.49408	8.1306	2.63893	0.324568	-1.62341	down
Glyma.05G094400	14.6712	16.2527	13.3967	6.61893	5.6911	1.88178	14.7736	4.7306	0.320207	-1.64292	down
Glyma.18G260900	11.2557	21.8937	21.7752	7.40819	6.25171	3.66143	18.3082	5.77378	0.315366	-1.6649	down
Glyma.06G218000	1.18627	1.64312	2.14693	0.693656	0.494401	0.315104	1.65877	0.501053	0.302063	-1.72708	down
Glyma.20G017900	523.389	396.403	427.365	110.148	138.763	156.157	449.052	135.023	0.300684	-1.73368	down
Glyma.14G023300	2.65546	5.06733	5.3555	1.54215	1.27439	1.09651	4.35943	1.30435	0.299202	-1.74081	down
Glyma.03G156700	1.68553	3.52753	3.57103	0.936309	1.10335	0.56144	2.92803	0.867034	0.296115	-1.75577	down
Glyma.07G193500	221.012	146.745	206.208	25.6283	64.5257	79.6498	191.322	56.6012	0.295844	-1.75709	down
Glyma.19G242100	1.23965	1.11448	1.49463	0.35928	0.341434	0.435223	1.28292	0.378646	0.295144	-1.76051	down
Glyma.04G014000	2.61965	2.00896	3.10097	0.608147	1.07332	0.591987	2.57653	0.757817	0.294123	-1.76551	down
Glyma.06G317000	21.5253	25.6193	28.5919	5.79615	9.54763	6.47521	25.2455	7.273	0.288091	-1.7954	down
Glyma.11G174100	1.47264	2.08039	2.82151	0.654439	0.706741	0.459447	2.12485	0.606876	0.285609	-1.80788	down
Glyma.18G023600	0.907905	1.47911	2.07459	0.443818	0.498459	0.293253	1.4872	0.411844	0.276925	-1.85243	down
Glyma.18G280000	0.363629	0.75056	0.735521	0.118821	0.248421	0.107952	0.61657	0.158398	0.256902	-1.96071	down
Glyma.12G011200	4.92596	4.36463	4.18341	1.30405	1.03611	1.10708	4.49134	1.14908	0.255844	-1.96667	down
Glyma.18G061600	2.06802	2.77675	4.58785	1.31289	0.623841	0.447302	3.14421	0.794679	0.252744	-1.98425	down
Glyma.09G102400	9.84971	12.7254	16.4448	3.83569	2.84108	3.12611	13.0066	3.26763	0.251228	-1.99293	down
Glyma.01G196800	14.1871	23.1287	26.7944	6.05365	5.83249	4.18198	21.3701	5.35604	0.250633	-1.99635	down
Glyma.10G054200	1.05398	2.3272	2.03203	0.585484	0.529907	0.22797	1.8044	0.447787	0.248164	-2.01064	down
Glyma.07G244000	0.49437	0.722799	1.06628	0.335649	0.115991	0.11089	0.76115	0.18751	0.246351	-2.02121	down
Glyma.18G094300	7.63553	11.3972	10.7354	3.29596	2.00258	1.9636	9.92271	2.42071	0.243957	-2.0353	down
Glyma.12G092800	2.31218	3.17803	5.41909	0.745789	1.02374	0.677573	3.63643	0.815701	0.224313	-2.15641	down
Glyma.18G246100	2.23486	3.90403	2.17851	0.526681	0.643526	0.615223	2.77247	0.595143	0.214662	-2.21986	down
Glyma.15G066500	3.02793	2.578	3.69199	0.898783	0.341656	0.69992	3.09931	0.646786	0.208687	-2.26058	down
Glyma.03G244400	7.08502	11.0632	10.9975	2.36394	2.48551	1.21095	9.71523	2.02013	0.207935	-2.2658	down
Glyma.12G092600	1.64275	3.08802	1.65136	0.399237	0.650411	0.259086	2.12738	0.436245	0.205062	-2.28587	down
Glyma.10G028300	0.906842	1.16417	1.64379	0.319451	0.326936	0.0893018	1.23827	0.245229	0.198042	-2.33612	down
Glyma.15G008400	0.506734	1.12065	1.2895	0.231815	0.157358	0.180524	0.972294	0.189899	0.19531	-2.35616	down
Glyma.19G072700	2.39896	2.33828	2.36535	0.740344	0.422142	0.201788	2.36753	0.454758	0.192081	-2.38021	down
Glyma.14G052500	1.8363	1.32961	0.814757	0.0453361	0.129253	0.494271	1.32689	0.222953	0.168027	-2.57323	down
Glyma.08G146100	0.824367	1.12425	1.77505	0.0808119	0.332791	0.14684	1.24122	0.186814	0.150509	-2.73208	down
Glyma.17G139400	0.496309	0.270422	0.550523	0.0479475	0.0683489	0.0435619	0.439085	0.0532861	0.121357	-3.04267	down
Glyma.16G167300	2.68767	3.80122	4.98296	0.469226	0.567534	0.271286	3.82395	0.436015	0.114022	-3.13261	down
Glyma.10G245100	0.444728	0.510886	0.863289	0.164697	0.039129	0	0.606301	0.067942	0.11206	-3.15766	down
Glyma.04G157900	0.354728	0.543331	1.00555	0.0437891	0.083228	0.0795675	0.634537	0.0688615	0.108522	-3.20393	down
Glyma.13G073000	0.93593	0.949492	1.0876	0	0.0470555	0.269915	0.991008	0.105657	0.106616	-3.22951	down
Glyma.05G034900	0.91442	0.723755	0.694	0.0534693	0	0.194314	0.777391	0.0825945	0.106246	-3.23452	down
Glyma.11G185300	6.59509	11.1163	10.5343	1.09907	0.696317	1.13168	9.41525	0.975687	0.103628	-3.27051	down
Glyma.15G023100	3.34038	8.32418	3.91822	0.511883	0.64861	0.348797	5.19426	0.503097	0.0968562	-3.36801	down
Glyma.17G140000	0.489777	0.491028	0.869244	0.054414	0.0517112	0	0.616683	0.035375	0.0573634	-4.12373	down
Glyma.05G098600	6.3149	16.0288	8.37004	0.416193	0.621532	0.594196	10.2379	0.543974	0.0531333	-4.23424	down
Glyma.16G096200	8.52303	20.7147	7.73513	0.191294	0.45448	0.347593	12.3243	0.331122	0.0268675	-5.21799	down
Glyma.15G021600	0.700638	1.02097	0.849468	0	0.0344066	0.0328933	0.857025	0.0224333	0.0261758	-5.25562	down
Glyma.03G122200	0.203709	0.38293	0.734373	0	0.0268847	0	0.440337	0.00896158	0.0203516	-5.61871	down
Glyma.09G128100	2.40738	1.18848	0.485519	0	0	0.0736348	1.36046	0.0245449	0.0180416	-5.79253	down
Glyma.10G143600	12.8429	9.59608	10.6978	0	0.0511687	0.0489182	11.0456	0.0333623	0.00302041	-8.37104	down
Glyma.04G105900	88.0883	246.762	116.322	0.270161	0.385112	0.245449	150.391	0.300241	0.0019964	-8.96838	down
Glyma.19G096800	0.46897	0.261205	0.462399	1e-09	1e-09	1e-09	0.397525	1e-09	2.51557e-09	-28.5665	down
Glyma.02G121500	0.213105	0.767801	0.827341	1e-09	1e-09	1e-09	0.602749	1e-09	1.65907e-09	-29.167	down
Glyma.18G103600	1.72064	0.598969	4.73613	1e-09	1e-09	1e-09	2.35191	1e-09	4.25186e-10	-31.1312	down
Glyma.15G051900	2.35136	1.86108	5.35371	1e-09	1e-09	1e-09	3.18872	1e-09	3.13605e-10	-31.5703	down
Glyma.17G099800	0	5.29994	4.47926	1e-09	1e-09	1e-09	3.25973	1e-09	3.06774e-10	-31.6021	down

## Sheet: GO enrichment
Biological Process
GO ID	Description	GeneRatio (160)	BgRatio (11570)	P-value	geneID
GO:0009607	response to biotic stimulus	21 (13.13%)	447 (3.86%)	8.84e-07	Glyma.12G011200;Glyma.01G036000;Glyma.02G283900;Glyma.12G241700;Glyma.17G245500;Glyma.19G245400;Glyma.19G245500;Glyma.02G270700;Glyma.05G204600;Glyma.12G171300;Glyma.07G208700;Glyma.15G054600;Glyma.04G061400;Glyma.14G103100;Glyma.01G123400;Glyma.04G218700;Glyma.05G184500;Glyma.06G119300;Glyma.18G021700;Glyma.18G056600;Glyma.11G063200
GO:0043207	response to external biotic stimulus	21 (13.13%)	447 (3.86%)	8.84e-07	Glyma.12G011200;Glyma.01G036000;Glyma.02G283900;Glyma.12G241700;Glyma.17G245500;Glyma.19G245400;Glyma.19G245500;Glyma.02G270700;Glyma.05G204600;Glyma.12G171300;Glyma.07G208700;Glyma.15G054600;Glyma.04G061400;Glyma.14G103100;Glyma.01G123400;Glyma.04G218700;Glyma.05G184500;Glyma.06G119300;Glyma.18G021700;Glyma.18G056600;Glyma.11G063200
GO:0051707	response to other organism	21 (13.13%)	447 (3.86%)	8.84e-07	Glyma.12G011200;Glyma.01G036000;Glyma.02G283900;Glyma.12G241700;Glyma.17G245500;Glyma.19G245400;Glyma.19G245500;Glyma.02G270700;Glyma.05G204600;Glyma.12G171300;Glyma.07G208700;Glyma.15G054600;Glyma.04G061400;Glyma.14G103100;Glyma.01G123400;Glyma.04G218700;Glyma.05G184500;Glyma.06G119300;Glyma.18G021700;Glyma.18G056600;Glyma.11G063200
GO:0006022	aminoglycan metabolic process	5 (3.13%)	17 (0.15%)	2.57e-06	Glyma.01G160100;Glyma.02G042500;Glyma.13G346700;Glyma.16G119200;Glyma.18G209600
GO:0051704	multi-organism process	22 (13.75%)	562 (4.86%)	9.41e-06	Glyma.12G011200;Glyma.01G036000;Glyma.02G283900;Glyma.12G241700;Glyma.17G245500;Glyma.19G245400;Glyma.19G245500;Glyma.02G270700;Glyma.17G045800;Glyma.05G204600;Glyma.12G171300;Glyma.07G208700;Glyma.15G054600;Glyma.04G061400;Glyma.14G103100;Glyma.01G123400;Glyma.04G218700;Glyma.05G184500;Glyma.06G119300;Glyma.18G021700;Glyma.18G056600;Glyma.11G063200
GO:0009605	response to external stimulus	22 (13.75%)	593 (5.13%)	2.17e-05	Glyma.12G011200;Glyma.03G224100;Glyma.01G036000;Glyma.02G283900;Glyma.12G241700;Glyma.17G245500;Glyma.19G245400;Glyma.19G245500;Glyma.02G270700;Glyma.05G204600;Glyma.12G171300;Glyma.07G208700;Glyma.15G054600;Glyma.04G061400;Glyma.14G103100;Glyma.01G123400;Glyma.04G218700;Glyma.05G184500;Glyma.06G119300;Glyma.18G021700;Glyma.18G056600;Glyma.11G063200
GO:0006026	aminoglycan catabolic process	4 (2.5%)	14 (0.12%)	3.16e-05	Glyma.01G160100;Glyma.02G042500;Glyma.13G346700;Glyma.16G119200
GO:0006952	defense response	9 (5.63%)	151 (1.31%)	0.000244352	Glyma.12G011200;Glyma.01G036000;Glyma.11G063200;Glyma.12G241700;Glyma.02G270700;Glyma.05G204600;Glyma.12G171300;Glyma.04G061400;Glyma.14G103100
GO:0008037	cell recognition	5 (3.13%)	46 (0.4%)	0.000412023	Glyma.03G090200;Glyma.03G090500;Glyma.08G355000;Glyma.12G140200;Glyma.15G065100
GO:0044036	cell wall macromolecule metabolic process	5 (3.13%)	52 (0.45%)	0.000730864	Glyma.01G160100;Glyma.02G042500;Glyma.11G063200;Glyma.13G346700;Glyma.16G119200
GO:0010200	response to chitin	2 (1.25%)	4 (0.03%)	0.00111969	Glyma.02G270700;Glyma.11G063200
GO:0098542	defense response to other organism	6 (3.75%)	91 (0.79%)	0.00161214	Glyma.12G011200;Glyma.02G270700;Glyma.05G204600;Glyma.12G171300;Glyma.04G061400;Glyma.14G103100
GO:0009620	response to fungus	7 (4.38%)	129 (1.11%)	0.0020705	Glyma.02G270700;Glyma.05G204600;Glyma.12G171300;Glyma.07G208700;Glyma.15G054600;Glyma.19G245400;Glyma.19G245500
GO:0002237	response to molecule of bacterial origin	2 (1.25%)	6 (0.05%)	0.00274862	Glyma.02G270700;Glyma.11G063200
GO:0015893	drug transport	3 (1.88%)	22 (0.19%)	0.003295	Glyma.03G224100;Glyma.10G267300;Glyma.10G267700
GO:0042493	response to drug	3 (1.88%)	22 (0.19%)	0.003295	Glyma.03G224100;Glyma.10G267300;Glyma.10G267700
GO:0009617	response to bacterium	8 (5%)	191 (1.65%)	0.00503548	Glyma.01G036000;Glyma.02G283900;Glyma.12G241700;Glyma.17G245500;Glyma.19G245400;Glyma.19G245500;Glyma.02G270700;Glyma.11G063200
GO:0009593	detection of chemical stimulus	2 (1.25%)	9 (0.08%)	0.00641909	Glyma.02G270700;Glyma.12G241700
GO:0006633	fatty acid biosynthetic process	4 (2.5%)	57 (0.49%)	0.00787942	Glyma.04G105900;Glyma.05G098600;Glyma.10G153900;Glyma.16G096200
GO:0072330	monocarboxylic acid biosynthetic process	4 (2.5%)	57 (0.49%)	0.00787942	Glyma.04G105900;Glyma.05G098600;Glyma.10G153900;Glyma.16G096200
GO:0006487	protein N-linked glycosylation	2 (1.25%)	10 (0.09%)	0.00795136	Glyma.02G262300;Glyma.14G056600
GO:0050832	defense response to fungus	3 (1.88%)	33 (0.29%)	0.0104491	Glyma.02G270700;Glyma.05G204600;Glyma.12G171300
GO:1901135	carbohydrate derivative metabolic process	16 (10%)	632 (5.46%)	0.0140513	Glyma.01G036000;Glyma.01G160100;Glyma.02G042500;Glyma.13G346700;Glyma.16G119200;Glyma.02G262300;Glyma.14G056600;Glyma.17G061800;Glyma.02G298500;Glyma.03G224100;Glyma.14G012000;Glyma.19G016400;Glyma.20G165000;Glyma.20G184900;Glyma.12G011200;Glyma.18G209600
GO:0050896	response to stimulus	51 (31.88%)	2800 (24.2%)	0.0162099	Glyma.12G011200;Glyma.02G270700;Glyma.04G123800;Glyma.10G008500;Glyma.05G204600;Glyma.10G006600;Glyma.12G241700;Glyma.15G238400;Glyma.18G056600;Glyma.01G036000;Glyma.11G063200;Glyma.03G224100;Glyma.16G021800;Glyma.16G061800;Glyma.02G283900;Glyma.17G245500;Glyma.19G245400;Glyma.19G245500;Glyma.04G170100;Glyma.12G021300;Glyma.13G346700;Glyma.16G133000;Glyma.16G164200;Glyma.17G045800;Glyma.19G233900…
GO:0015914	phospholipid transport	2 (1.25%)	15 (0.13%)	0.0177326	Glyma.06G315100;Glyma.08G228800
GO:0006811	ion transport	13 (8.13%)	512 (4.43%)	0.0252566	Glyma.08G091900;Glyma.13G217800;Glyma.15G094600;Glyma.01G123400;Glyma.11G019900;Glyma.06G315100;Glyma.08G228800;Glyma.13G340500;Glyma.03G156700;Glyma.06G071200;Glyma.16G061800;Glyma.17G061800;Glyma.19G255500
GO:0000959	mitochondrial RNA metabolic process	1 (0.63%)	2 (0.02%)	0.0274677	Glyma.05G005200
GO:0002238	response to molecule of fungal origin	1 (0.63%)	2 (0.02%)	0.0274677	Glyma.02G270700
GO:0009595	detection of biotic stimulus	1 (0.63%)	2 (0.02%)	0.0274677	Glyma.02G270700
GO:0032490	detection of molecule of bacterial origin	1 (0.63%)	2 (0.02%)	0.0274677	Glyma.02G270700
GO:0098581	detection of external biotic stimulus	1 (0.63%)	2 (0.02%)	0.0274677	Glyma.02G270700
GO:0051606	detection of stimulus	2 (1.25%)	19 (0.16%)	0.0278577	Glyma.02G270700;Glyma.12G241700
GO:0015748	organophosphate ester transport	3 (1.88%)	48 (0.41%)	0.0285172	Glyma.06G315100;Glyma.08G228800;Glyma.13G340500
GO:0071554	cell wall organization or biogenesis	7 (4.38%)	217 (1.88%)	0.0311032	Glyma.18G260900;Glyma.19G024200;Glyma.01G160100;Glyma.02G042500;Glyma.11G063200;Glyma.13G346700;Glyma.16G119200
GO:1901136	carbohydrate derivative catabolic process	11 (6.88%)	427 (3.69%)	0.0348206	Glyma.01G160100;Glyma.02G042500;Glyma.13G346700;Glyma.16G119200;Glyma.02G298500;Glyma.03G224100;Glyma.14G012000;Glyma.17G061800;Glyma.19G016400;Glyma.20G165000;Glyma.20G184900
GO:0000270	peptidoglycan metabolic process	1 (0.63%)	3 (0.03%)	0.040919	Glyma.18G209600
GO:0006072	glycerol-3-phosphate metabolic process	1 (0.63%)	3 (0.03%)	0.040919	Glyma.12G011200
GO:0030203	glycosaminoglycan metabolic process	1 (0.63%)	3 (0.03%)	0.040919	Glyma.18G209600
GO:1901565	organonitrogen compound catabolic process	11 (6.88%)	447 (3.86%)	0.0459258	Glyma.01G160100;Glyma.02G042500;Glyma.13G346700;Glyma.16G119200;Glyma.02G298500;Glyma.03G224100;Glyma.14G012000;Glyma.17G061800;Glyma.19G016400;Glyma.20G165000;Glyma.20G184900
GO:0031347	regulation of defense response	2 (1.25%)	26 (0.22%)	0.0497327	Glyma.04G061400;Glyma.14G103100
GO:0009712	catechol-containing compound metabolic process	1 (0.63%)	4 (0.03%)	0.0541855	Glyma.08G010500
GO:0009713	catechol-containing compound biosynthetic process	1 (0.63%)	4 (0.03%)	0.0541855	Glyma.08G010500
GO:0032055	negative regulation of translation in response to stress	1 (0.63%)	4 (0.03%)	0.0541855	Glyma.12G040600
GO:0043555	regulation of translation in response to stress	1 (0.63%)	4 (0.03%)	0.0541855	Glyma.12G040600
GO:0046189	phenol-containing compound biosynthetic process	1 (0.63%)	4 (0.03%)	0.0541855	Glyma.08G010500
GO:0006869	lipid transport	2 (1.25%)	29 (0.25%)	0.0604922	Glyma.06G315100;Glyma.08G228800
GO:0044765	single-organism transport	18 (11.25%)	889 (7.68%)	0.065546	Glyma.08G091900;Glyma.13G217800;Glyma.15G094600;Glyma.19G239000;Glyma.01G123400;Glyma.11G019900;Glyma.03G224100;Glyma.06G315100;Glyma.08G228800;Glyma.13G340500;Glyma.17G139400;Glyma.03G156700;Glyma.06G071200;Glyma.16G061800;Glyma.17G061800;Glyma.19G255500;Glyma.10G267300;Glyma.10G267700
GO:0006486	protein glycosylation	2 (1.25%)	31 (0.27%)	0.0680654	Glyma.02G262300;Glyma.14G056600
GO:0009100	glycoprotein metabolic process	2 (1.25%)	31 (0.27%)	0.0680654	Glyma.02G262300;Glyma.14G056600
GO:0009101	glycoprotein biosynthetic process	2 (1.25%)	31 (0.27%)	0.0680654	Glyma.02G262300;Glyma.14G056600
GO:0043413	macromolecule glycosylation	2 (1.25%)	31 (0.27%)	0.0680654	Glyma.02G262300;Glyma.14G056600
GO:1902578	single-organism localization	18 (11.25%)	896 (7.74%)	0.0695599	Glyma.08G091900;Glyma.13G217800;Glyma.15G094600;Glyma.19G239000;Glyma.01G123400;Glyma.11G019900;Glyma.03G224100;Glyma.06G315100;Glyma.08G228800;Glyma.13G340500;Glyma.17G139400;Glyma.03G156700;Glyma.06G071200;Glyma.16G061800;Glyma.17G061800;Glyma.19G255500;Glyma.10G267300;Glyma.10G267700
GO:0010243	response to organonitrogen compound	3 (1.88%)	70 (0.61%)	0.0726671	Glyma.04G170100;Glyma.02G270700;Glyma.11G063200
GO:0009720	detection of hormone stimulus	1 (0.63%)	6 (0.05%)	0.0801737	Glyma.12G241700
GO:0009726	detection of endogenous stimulus	1 (0.63%)	6 (0.05%)	0.0801737	Glyma.12G241700
GO:0034285	response to disaccharide	2 (1.25%)	36 (0.31%)	0.0882355	Glyma.12G040600;Glyma.17G045800
GO:0080134	regulation of response to stress	2 (1.25%)	36 (0.31%)	0.0882355	Glyma.04G061400;Glyma.14G103100
GO:0006631	fatty acid metabolic process	5 (3.13%)	174 (1.5%)	0.0937186	Glyma.04G105900;Glyma.05G098600;Glyma.10G153900;Glyma.16G096200;Glyma.14G121400
GO:0008610	lipid biosynthetic process	4 (2.5%)	126 (1.09%)	0.0972089	Glyma.04G105900;Glyma.05G098600;Glyma.10G153900;Glyma.16G096200
GO:1901698	response to nitrogen compound	3 (1.88%)	80 (0.69%)	0.0989529	Glyma.04G170100;Glyma.02G270700;Glyma.11G063200
GO:0006401	RNA catabolic process	1 (0.63%)	8 (0.07%)	0.105452	Glyma.05G005200
GO:0070085	glycosylation	2 (1.25%)	41 (0.35%)	0.109916	Glyma.02G262300;Glyma.14G056600
GO:0052646	alditol phosphate metabolic process	1 (0.63%)	9 (0.08%)	0.117831	Glyma.12G011200
GO:0009648	photoperiodism	2 (1.25%)	43 (0.37%)	0.118945	Glyma.10G204400;Glyma.20G186200
GO:0006771	riboflavin metabolic process	1 (0.63%)	10 (0.09%)	0.13004	Glyma.08G177300
GO:0042726	flavin-containing compound metabolic process	1 (0.63%)	10 (0.09%)	0.13004	Glyma.08G177300
GO:0010876	lipid localization	2 (1.25%)	46 (0.4%)	0.132816	Glyma.06G315100;Glyma.08G228800
GO:0009057	macromolecule catabolic process	5 (3.13%)	195 (1.69%)	0.133566	Glyma.01G160100;Glyma.02G042500;Glyma.13G346700;Glyma.16G119200;Glyma.05G005200
GO:0006796	phosphate-containing compound metabolic process	34 (21.25%)	2050 (17.72%)	0.141949	Glyma.18G254700;Glyma.02G183300;Glyma.03G001500;Glyma.03G090200;Glyma.03G090500;Glyma.04G035100;Glyma.06G119300;Glyma.06G226700;Glyma.07G129900;Glyma.08G355000;Glyma.11G001200;Glyma.11G063200;Glyma.12G140200;Glyma.12G145400;Glyma.13G039700;Glyma.13G268100;Glyma.15G021600;Glyma.15G065100;Glyma.15G258400;Glyma.16G220900;Glyma.17G056900;Glyma.18G216800;Glyma.20G119300;Glyma.02G270700;Glyma.06G292100…
GO:0006793	phosphorus metabolic process	34 (21.25%)	2064 (17.84%)	0.151439	Glyma.18G254700;Glyma.02G183300;Glyma.03G001500;Glyma.03G090200;Glyma.03G090500;Glyma.04G035100;Glyma.06G119300;Glyma.06G226700;Glyma.07G129900;Glyma.08G355000;Glyma.11G001200;Glyma.11G063200;Glyma.12G140200;Glyma.12G145400;Glyma.13G039700;Glyma.13G268100;Glyma.15G021600;Glyma.15G065100;Glyma.15G258400;Glyma.16G220900;Glyma.17G056900;Glyma.18G216800;Glyma.20G119300;Glyma.02G270700;Glyma.06G292100…
GO:0034220	ion transmembrane transport	3 (1.88%)	99 (0.86%)	0.157355	Glyma.08G091900;Glyma.13G217800;Glyma.15G094600
GO:0015711	organic anion transport	3 (1.88%)	101 (0.87%)	0.164029	Glyma.06G315100;Glyma.08G228800;Glyma.13G340500
GO:1901137	carbohydrate derivative biosynthetic process	4 (2.5%)	154 (1.33%)	0.164686	Glyma.01G036000;Glyma.02G262300;Glyma.14G056600;Glyma.17G061800
GO:0006551	leucine metabolic process	1 (0.63%)	14 (0.12%)	0.177219	Glyma.19G120600
GO:0048580	regulation of post-embryonic development	1 (0.63%)	14 (0.12%)	0.177219	Glyma.12G241700
GO:0016053	organic acid biosynthetic process	4 (2.5%)	162 (1.4%)	0.186464	Glyma.04G105900;Glyma.05G098600;Glyma.10G153900;Glyma.16G096200
GO:0046394	carboxylic acid biosynthetic process	4 (2.5%)	162 (1.4%)	0.186464	Glyma.04G105900;Glyma.05G098600;Glyma.10G153900;Glyma.16G096200
GO:0009734	auxin-activated signaling pathway	1 (0.63%)	15 (0.13%)	0.188611	Glyma.03G224100
GO:0071365	cellular response to auxin stimulus	1 (0.63%)	15 (0.13%)	0.188611	Glyma.03G224100
GO:0007215	glutamate receptor signaling pathway	1 (0.63%)	16 (0.14%)	0.199846	Glyma.16G061800
GO:0055067	monovalent inorganic cation homeostasis	1 (0.63%)	16 (0.14%)	0.199846	Glyma.11G019900
GO:0015696	ammonium transport	1 (0.63%)	17 (0.15%)	0.210927	Glyma.01G123400
GO:0018958	phenol-containing compound metabolic process	1 (0.63%)	17 (0.15%)	0.210927	Glyma.08G010500
GO:0006820	anion transport	4 (2.5%)	172 (1.49%)	0.214901	Glyma.06G315100;Glyma.08G228800;Glyma.13G340500;Glyma.03G156700
GO:1901575	organic substance catabolic process	12 (7.5%)	670 (5.79%)	0.216772	Glyma.01G160100;Glyma.02G042500;Glyma.13G346700;Glyma.16G119200;Glyma.05G005200;Glyma.02G298500;Glyma.03G224100;Glyma.14G012000;Glyma.17G061800;Glyma.19G016400;Glyma.20G165000;Glyma.20G184900
GO:0006950	response to stress	22 (13.75%)	1333 (11.52%)	0.218361	Glyma.12G011200;Glyma.05G204600;Glyma.10G006600;Glyma.12G241700;Glyma.15G238400;Glyma.18G056600;Glyma.01G036000;Glyma.11G063200;Glyma.02G283900;Glyma.04G170100;Glyma.12G021300;Glyma.13G346700;Glyma.16G133000;Glyma.16G164200;Glyma.17G045800;Glyma.17G245500;Glyma.19G233900;Glyma.12G040600;Glyma.02G270700;Glyma.12G171300;Glyma.04G061400;Glyma.14G103100
GO:0009733	response to auxin	1 (0.63%)	18 (0.16%)	0.221855	Glyma.03G224100
GO:0009056	catabolic process	12 (7.5%)	681 (5.89%)	0.232887	Glyma.01G160100;Glyma.02G042500;Glyma.13G346700;Glyma.16G119200;Glyma.05G005200;Glyma.02G298500;Glyma.03G224100;Glyma.14G012000;Glyma.17G061800;Glyma.19G016400;Glyma.20G165000;Glyma.20G184900
GO:0055085	transmembrane transport	3 (1.88%)	122 (1.05%)	0.238338	Glyma.08G091900;Glyma.13G217800;Glyma.15G094600
GO:0034655	nucleobase-containing compound catabolic process	8 (5%)	428 (3.7%)	0.24103	Glyma.05G005200;Glyma.02G298500;Glyma.03G224100;Glyma.14G012000;Glyma.17G061800;Glyma.19G016400;Glyma.20G165000;Glyma.20G184900
GO:0010033	response to organic substance	10 (6.25%)	562 (4.86%)	0.250667	Glyma.02G270700;Glyma.04G170100;Glyma.03G224100;Glyma.17G045800;Glyma.12G241700;Glyma.12G040600;Glyma.04G061400;Glyma.14G103100;Glyma.17G099800;Glyma.11G063200
GO:0009743	response to carbohydrate	2 (1.25%)	70 (0.61%)	0.252338	Glyma.17G045800;Glyma.12G040600
GO:0009926	auxin polar transport	1 (0.63%)	21 (0.18%)	0.253745	Glyma.03G224100
GO:0042743	hydrogen peroxide metabolic process	1 (0.63%)	21 (0.18%)	0.253745	Glyma.12G241700
GO:0031326	regulation of cellular biosynthetic process	2 (1.25%)	71 (0.61%)	0.257474	Glyma.12G040600;Glyma.02G147800
GO:0032787	monocarboxylic acid metabolic process	5 (3.13%)	248 (2.14%)	0.259375	Glyma.04G105900;Glyma.05G098600;Glyma.10G153900;Glyma.16G096200;Glyma.14G121400
GO:0019439	aromatic compound catabolic process	8 (5%)	438 (3.79%)	0.260373	Glyma.05G005200;Glyma.02G298500;Glyma.03G224100;Glyma.14G012000;Glyma.17G061800;Glyma.19G016400;Glyma.20G165000;Glyma.20G184900
GO:0044270	cellular nitrogen compound catabolic process	8 (5%)	439 (3.79%)	0.262334	Glyma.05G005200;Glyma.02G298500;Glyma.03G224100;Glyma.14G012000;Glyma.17G061800;Glyma.19G016400;Glyma.20G165000;Glyma.20G184900
GO:0046700	heterocycle catabolic process	8 (5%)	439 (3.79%)	0.262334	Glyma.05G005200;Glyma.02G298500;Glyma.03G224100;Glyma.14G012000;Glyma.17G061800;Glyma.19G016400;Glyma.20G165000;Glyma.20G184900
GO:0017148	negative regulation of translation	1 (0.63%)	22 (0.19%)	0.264084	Glyma.12G040600
GO:0034249	negative regulation of cellular amide metabolic process	1 (0.63%)	22 (0.19%)	0.264084	Glyma.12G040600
GO:0071705	nitrogen compound transport	3 (1.88%)	129 (1.11%)	0.264319	Glyma.01G123400;Glyma.17G139400;Glyma.13G340500
GO:0044283	small molecule biosynthetic process	4 (2.5%)	189 (1.63%)	0.265649	Glyma.04G105900;Glyma.05G098600;Glyma.10G153900;Glyma.16G096200
GO:1901361	organic cyclic compound catabolic process	8 (5%)	441 (3.81%)	0.266269	Glyma.05G005200;Glyma.02G298500;Glyma.03G224100;Glyma.14G012000;Glyma.17G061800;Glyma.19G016400;Glyma.20G165000;Glyma.20G184900
GO:0000160	phosphorelay signal transduction system	1 (0.63%)	23 (0.2%)	0.27428	Glyma.12G241700
GO:0008272	sulfate transport	1 (0.63%)	23 (0.2%)	0.27428	Glyma.03G156700
GO:0009081	branched-chain amino acid metabolic process	1 (0.63%)	23 (0.2%)	0.27428	Glyma.19G120600
GO:0016144	S-glycoside biosynthetic process	1 (0.63%)	23 (0.2%)	0.27428	Glyma.01G036000
GO:0019758	glycosinolate biosynthetic process	1 (0.63%)	23 (0.2%)	0.27428	Glyma.01G036000
GO:1901617	organic hydroxy compound biosynthetic process	1 (0.63%)	24 (0.21%)	0.284336	Glyma.08G010500
GO:0051234	establishment of localization	24 (15%)	1532 (13.24%)	0.28668	Glyma.08G091900;Glyma.13G217800;Glyma.15G094600;Glyma.19G239000;Glyma.01G123400;Glyma.11G019900;Glyma.03G224100;Glyma.06G315100;Glyma.08G228800;Glyma.13G340500;Glyma.17G139400;Glyma.03G156700;Glyma.16G021800;Glyma.06G071200;Glyma.16G061800;Glyma.17G061800;Glyma.19G255500;Glyma.10G267300;Glyma.10G267700;Glyma.02G298500;Glyma.04G014000;Glyma.18G021700;Glyma.19G016400;Glyma.20G165000
GO:0009408	response to heat	1 (0.63%)	25 (0.22%)	0.294253	Glyma.18G056600
GO:0009814	defense response, incompatible interaction	1 (0.63%)	25 (0.22%)	0.294253	Glyma.12G011200
GO:0072348	sulfur compound transport	1 (0.63%)	25 (0.22%)	0.294253	Glyma.03G156700
GO:0006862	nucleotide transport	1 (0.63%)	26 (0.22%)	0.304034	Glyma.13G340500
GO:0009890	negative regulation of biosynthetic process	1 (0.63%)	26 (0.22%)	0.304034	Glyma.12G040600
GO:0010558	negative regulation of macromolecule biosynthetic process	1 (0.63%)	26 (0.22%)	0.304034	Glyma.12G040600
GO:0015833	peptide transport	1 (0.63%)	26 (0.22%)	0.304034	Glyma.17G139400
GO:0031327	negative regulation of cellular biosynthetic process	1 (0.63%)	26 (0.22%)	0.304034	Glyma.12G040600
GO:2000113	negative regulation of cellular macromolecule biosynthetic process	1 (0.63%)	26 (0.22%)	0.304034	Glyma.12G040600
GO:0055114	oxidation-reduction process	3 (1.88%)	140 (1.21%)	0.30576	Glyma.10G153900;Glyma.15G124700;Glyma.04G123800
GO:0009889	regulation of biosynthetic process	2 (1.25%)	81 (0.7%)	0.308775	Glyma.12G040600;Glyma.02G147800
GO:0010208	pollen wall assembly	1 (0.63%)	28 (0.24%)	0.323193	Glyma.14G012000
GO:0010927	cellular component assembly involved in morphogenesis	1 (0.63%)	28 (0.24%)	0.323193	Glyma.14G012000
GO:0051172	negative regulation of nitrogen compound metabolic process	1 (0.63%)	28 (0.24%)	0.323193	Glyma.12G040600
GO:0085029	extracellular matrix assembly	1 (0.63%)	28 (0.24%)	0.323193	Glyma.14G012000
GO:0051179	localization	24 (15%)	1565 (13.53%)	0.324692	Glyma.08G091900;Glyma.13G217800;Glyma.15G094600;Glyma.19G239000;Glyma.01G123400;Glyma.11G019900;Glyma.03G224100;Glyma.06G315100;Glyma.08G228800;Glyma.13G340500;Glyma.17G139400;Glyma.03G156700;Glyma.16G021800;Glyma.06G071200;Glyma.16G061800;Glyma.17G061800;Glyma.19G255500;Glyma.10G267300;Glyma.10G267700;Glyma.02G298500;Glyma.04G014000;Glyma.18G021700;Glyma.19G016400;Glyma.20G165000
GO:0006351	transcription, DNA-templated	15 (9.38%)	945 (8.17%)	0.326879	Glyma.04G061400;Glyma.04G218700;Glyma.05G062100;Glyma.05G157000;Glyma.09G041500;Glyma.10G204400;Glyma.12G040600;Glyma.12G208400;Glyma.12G221500;Glyma.13G272500;Glyma.13G292800;Glyma.14G103100;Glyma.18G056600;Glyma.20G186200;Glyma.20G203700
GO:0097659	nucleic acid-templated transcription	15 (9.38%)	945 (8.17%)	0.326879	Glyma.04G061400;Glyma.04G218700;Glyma.05G062100;Glyma.05G157000;Glyma.09G041500;Glyma.10G204400;Glyma.12G040600;Glyma.12G208400;Glyma.12G221500;Glyma.13G272500;Glyma.13G292800;Glyma.14G103100;Glyma.18G056600;Glyma.20G186200;Glyma.20G203700
GO:0032774	RNA biosynthetic process	15 (9.38%)	948 (8.19%)	0.331329	Glyma.04G061400;Glyma.04G218700;Glyma.05G062100;Glyma.05G157000;Glyma.09G041500;Glyma.10G204400;Glyma.12G040600;Glyma.12G208400;Glyma.12G221500;Glyma.13G272500;Glyma.13G292800;Glyma.14G103100;Glyma.18G056600;Glyma.20G186200;Glyma.20G203700
GO:0006195	purine nucleotide catabolic process	7 (4.38%)	411 (3.55%)	0.341693	Glyma.02G298500;Glyma.03G224100;Glyma.14G012000;Glyma.17G061800;Glyma.19G016400;Glyma.20G165000;Glyma.20G184900
GO:0009154	purine ribonucleotide catabolic process	7 (4.38%)	411 (3.55%)	0.341693	Glyma.02G298500;Glyma.03G224100;Glyma.14G012000;Glyma.17G061800;Glyma.19G016400;Glyma.20G165000;Glyma.20G184900
GO:0009261	ribonucleotide catabolic process	7 (4.38%)	411 (3.55%)	0.341693	Glyma.02G298500;Glyma.03G224100;Glyma.14G012000;Glyma.17G061800;Glyma.19G016400;Glyma.20G165000;Glyma.20G184900
GO:0072523	purine-containing compound catabolic process	7 (4.38%)	411 (3.55%)	0.341693	Glyma.02G298500;Glyma.03G224100;Glyma.14G012000;Glyma.17G061800;Glyma.19G016400;Glyma.20G165000;Glyma.20G184900
GO:0006766	vitamin metabolic process	1 (0.63%)	30 (0.26%)	0.341828	Glyma.08G177300
GO:0006767	water-soluble vitamin metabolic process	1 (0.63%)	30 (0.26%)	0.341828	Glyma.08G177300
GO:0016143	S-glycoside metabolic process	1 (0.63%)	30 (0.26%)	0.341828	Glyma.01G036000
GO:0019757	glycosinolate metabolic process	1 (0.63%)	30 (0.26%)	0.341828	Glyma.01G036000
GO:0048583	regulation of response to stimulus	2 (1.25%)	88 (0.76%)	0.344309	Glyma.04G061400;Glyma.14G103100
GO:0009166	nucleotide catabolic process	7 (4.38%)	413 (3.57%)	0.346206	Glyma.02G298500;Glyma.03G224100;Glyma.14G012000;Glyma.17G061800;Glyma.19G016400;Glyma.20G165000;Glyma.20G184900
GO:0046434	organophosphate catabolic process	7 (4.38%)	413 (3.57%)	0.346206	Glyma.02G298500;Glyma.03G224100;Glyma.14G012000;Glyma.17G061800;Glyma.19G016400;Glyma.20G165000;Glyma.20G184900
GO:1901292	nucleoside phosphate catabolic process	7 (4.38%)	413 (3.57%)	0.346206	Glyma.02G298500;Glyma.03G224100;Glyma.14G012000;Glyma.17G061800;Glyma.19G016400;Glyma.20G165000;Glyma.20G184900
GO:0005984	disaccharide metabolic process	1 (0.63%)	31 (0.27%)	0.350954	Glyma.17G045800
GO:0042886	amide transport	1 (0.63%)	31 (0.27%)	0.350954	Glyma.17G139400
GO:0006417	regulation of translation	1 (0.63%)	32 (0.28%)	0.359953	Glyma.12G040600
GO:0007166	cell surface receptor signaling pathway	1 (0.63%)	32 (0.28%)	0.359953	Glyma.16G061800
GO:0010118	stomatal movement	1 (0.63%)	32 (0.28%)	0.359953	Glyma.12G241700
GO:0034248	regulation of cellular amide metabolic process	1 (0.63%)	32 (0.28%)	0.359953	Glyma.12G040600
GO:0009311	oligosaccharide metabolic process	1 (0.63%)	33 (0.29%)	0.368829	Glyma.17G045800
GO:0030198	extracellular matrix organization	1 (0.63%)	33 (0.29%)	0.368829	Glyma.14G012000
GO:0043062	extracellular structure organization	1 (0.63%)	33 (0.29%)	0.368829	Glyma.14G012000
GO:0048588	developmental cell growth	1 (0.63%)	33 (0.29%)	0.368829	Glyma.03G224100
GO:0006810	transport	18 (11.25%)	1186 (10.25%)	0.374754	Glyma.08G091900;Glyma.13G217800;Glyma.15G094600;Glyma.19G239000;Glyma.01G123400;Glyma.11G019900;Glyma.03G224100;Glyma.06G315100;Glyma.08G228800;Glyma.13G340500;Glyma.17G139400;Glyma.03G156700;Glyma.06G071200;Glyma.16G061800;Glyma.17G061800;Glyma.19G255500;Glyma.10G267300;Glyma.10G267700
GO:0010039	response to iron ion	1 (0.63%)	34 (0.29%)	0.377582	Glyma.12G241700
GO:0009746	response to hexose	1 (0.63%)	35 (0.3%)	0.386215	Glyma.17G045800
GO:0034284	response to monosaccharide	1 (0.63%)	35 (0.3%)	0.386215	Glyma.17G045800
GO:0072593	reactive oxygen species metabolic process	1 (0.63%)	35 (0.3%)	0.386215	Glyma.12G241700
GO:0044249	cellular biosynthetic process	26 (16.25%)	1760 (15.21%)	0.389504	Glyma.01G036000;Glyma.08G010500;Glyma.09G182400;Glyma.02G262300;Glyma.14G056600;Glyma.04G061400;Glyma.04G218700;Glyma.05G062100;Glyma.05G157000;Glyma.09G041500;Glyma.10G204400;Glyma.12G040600;Glyma.12G208400;Glyma.12G221500;Glyma.13G272500;Glyma.13G292800;Glyma.14G103100;Glyma.18G056600;Glyma.20G186200;Glyma.20G203700;Glyma.17G061800;Glyma.14G023300;Glyma.04G105900;Glyma.05G098600;Glyma.10G153900…
GO:0009059	macromolecule biosynthetic process	19 (11.88%)	1270 (10.98%)	0.393973	Glyma.02G262300;Glyma.14G056600;Glyma.04G061400;Glyma.04G218700;Glyma.05G062100;Glyma.05G157000;Glyma.09G041500;Glyma.10G204400;Glyma.12G040600;Glyma.12G208400;Glyma.12G221500;Glyma.13G272500;Glyma.13G292800;Glyma.14G103100;Glyma.18G056600;Glyma.20G186200;Glyma.20G203700;Glyma.14G023300;Glyma.08G010500
GO:0030001	metal ion transport	3 (1.88%)	164 (1.42%)	0.396419	Glyma.08G091900;Glyma.13G217800;Glyma.15G094600
GO:0044403	symbiosis, encompassing mutualism through parasitism	1 (0.63%)	37 (0.32%)	0.403125	Glyma.17G045800
GO:0006812	cation transport	5 (3.13%)	301 (2.6%)	0.403468	Glyma.08G091900;Glyma.13G217800;Glyma.15G094600;Glyma.01G123400;Glyma.11G019900
GO:0006468	protein phosphorylation	3 (1.88%)	166 (1.43%)	0.403878	Glyma.02G270700;Glyma.06G292100;Glyma.12G241700
GO:0019438	aromatic compound biosynthetic process	18 (11.25%)	1210 (10.46%)	0.408459	Glyma.08G010500;Glyma.09G182400;Glyma.04G061400;Glyma.04G218700;Glyma.05G062100;Glyma.05G157000;Glyma.09G041500;Glyma.10G204400;Glyma.12G040600;Glyma.12G208400;Glyma.12G221500;Glyma.13G272500;Glyma.13G292800;Glyma.14G103100;Glyma.18G056600;Glyma.20G186200;Glyma.20G203700;Glyma.17G061800
GO:1901576	organic substance biosynthetic process	26 (16.25%)	1777 (15.36%)	0.409764	Glyma.01G036000;Glyma.08G010500;Glyma.09G182400;Glyma.02G262300;Glyma.14G056600;Glyma.04G061400;Glyma.04G218700;Glyma.05G062100;Glyma.05G157000;Glyma.09G041500;Glyma.10G204400;Glyma.12G040600;Glyma.12G208400;Glyma.12G221500;Glyma.13G272500;Glyma.13G292800;Glyma.14G103100;Glyma.18G056600;Glyma.20G186200;Glyma.20G203700;Glyma.17G061800;Glyma.14G023300;Glyma.04G105900;Glyma.05G098600;Glyma.10G153900…
GO:0044419	interspecies interaction between organisms	1 (0.63%)	38 (0.33%)	0.411406	Glyma.17G045800
GO:1990267	response to transition metal nanoparticle	1 (0.63%)	38 (0.33%)	0.411406	Glyma.12G241700
GO:0045229	external encapsulating structure organization	3 (1.88%)	169 (1.46%)	0.415017	Glyma.18G260900;Glyma.19G024200;Glyma.14G012000
GO:0034654	nucleobase-containing compound biosynthetic process	16 (10%)	1075 (9.29%)	0.417251	Glyma.04G061400;Glyma.04G218700;Glyma.05G062100;Glyma.05G157000;Glyma.09G041500;Glyma.10G204400;Glyma.12G040600;Glyma.12G208400;Glyma.12G221500;Glyma.13G272500;Glyma.13G292800;Glyma.14G103100;Glyma.18G056600;Glyma.20G186200;Glyma.20G203700;Glyma.17G061800
GO:1901362	organic cyclic compound biosynthetic process	18 (11.25%)	1220 (10.54%)	0.422601	Glyma.08G010500;Glyma.09G182400;Glyma.04G061400;Glyma.04G218700;Glyma.05G062100;Glyma.05G157000;Glyma.09G041500;Glyma.10G204400;Glyma.12G040600;Glyma.12G208400;Glyma.12G221500;Glyma.13G272500;Glyma.13G292800;Glyma.14G103100;Glyma.18G056600;Glyma.20G186200;Glyma.20G203700;Glyma.17G061800
GO:0009793	embryo development ending in seed dormancy	1 (0.63%)	40 (0.35%)	0.427626	Glyma.13G346700
GO:0016310	phosphorylation	4 (2.5%)	243 (2.1%)	0.43433	Glyma.18G254700;Glyma.02G270700;Glyma.06G292100;Glyma.12G241700
GO:2000026	regulation of multicellular organismal development	1 (0.63%)	41 (0.35%)	0.435569	Glyma.12G241700
GO:0034645	cellular macromolecule biosynthetic process	18 (11.25%)	1232 (10.65%)	0.439611	Glyma.02G262300;Glyma.14G056600;Glyma.04G061400;Glyma.04G218700;Glyma.05G062100;Glyma.05G157000;Glyma.09G041500;Glyma.10G204400;Glyma.12G040600;Glyma.12G208400;Glyma.12G221500;Glyma.13G272500;Glyma.13G292800;Glyma.14G103100;Glyma.18G056600;Glyma.20G186200;Glyma.20G203700;Glyma.14G023300
GO:0042221	response to chemical	18 (11.25%)	1234 (10.67%)	0.442448	Glyma.12G241700;Glyma.02G270700;Glyma.04G170100;Glyma.03G224100;Glyma.17G045800;Glyma.02G283900;Glyma.12G040600;Glyma.04G061400;Glyma.14G103100;Glyma.17G099800;Glyma.10G006600;Glyma.10G153900;Glyma.14G212700;Glyma.15G238400;Glyma.11G063200;Glyma.10G267300;Glyma.10G267700;Glyma.18G056600
GO:0031323	regulation of cellular metabolic process	3 (1.88%)	177 (1.53%)	0.444384	Glyma.12G040600;Glyma.09G182400;Glyma.02G147800
GO:0044710	single-organism metabolic process	46 (28.75%)	3243 (28.03%)	0.449011	Glyma.01G036000;Glyma.17G045800;Glyma.07G129900;Glyma.10G153900;Glyma.01G131100;Glyma.02G240000;Glyma.02G283900;Glyma.03G020400;Glyma.03G143700;Glyma.04G121700;Glyma.05G022600;Glyma.05G090600;Glyma.06G122600;Glyma.08G285900;Glyma.09G145400;Glyma.11G185300;Glyma.12G011200;Glyma.13G285300;Glyma.14G042000;Glyma.14G209400;Glyma.16G017500;Glyma.16G133000;Glyma.16G164200;Glyma.19G115300;Glyma.19G115600…
GO:0010154	fruit development	1 (0.63%)	43 (0.37%)	0.451127	Glyma.13G346700
GO:0048316	seed development	1 (0.63%)	43 (0.37%)	0.451127	Glyma.13G346700
GO:0050794	regulation of cellular process	12 (7.5%)	821 (7.1%)	0.464617	Glyma.02G270700;Glyma.04G123800;Glyma.10G008500;Glyma.16G021800;Glyma.16G061800;Glyma.04G218700;Glyma.05G184500;Glyma.03G224100;Glyma.12G040600;Glyma.09G182400;Glyma.12G241700;Glyma.02G147800
GO:0015931	nucleobase-containing compound transport	1 (0.63%)	45 (0.39%)	0.466259	Glyma.13G340500
GO:0051239	regulation of multicellular organismal process	1 (0.63%)	45 (0.39%)	0.466259	Glyma.12G241700
GO:0001101	response to acid chemical	7 (4.38%)	468 (4.04%)	0.471064	Glyma.04G170100;Glyma.10G006600;Glyma.10G153900;Glyma.12G241700;Glyma.14G212700;Glyma.15G238400;Glyma.17G099800
GO:0009150	purine ribonucleotide metabolic process	7 (4.38%)	475 (4.11%)	0.486719	Glyma.17G061800;Glyma.02G298500;Glyma.03G224100;Glyma.14G012000;Glyma.19G016400;Glyma.20G165000;Glyma.20G184900
GO:0006955	immune response	1 (0.63%)	48 (0.41%)	0.488183	Glyma.12G011200
GO:0045087	innate immune response	1 (0.63%)	48 (0.41%)	0.488183	Glyma.12G011200
GO:0015672	monovalent inorganic cation transport	2 (1.25%)	119 (1.03%)	0.492155	Glyma.01G123400;Glyma.11G019900
GO:0009914	hormone transport	1 (0.63%)	49 (0.42%)	0.495291	Glyma.03G224100
GO:0060918	auxin transport	1 (0.63%)	49 (0.42%)	0.495291	Glyma.03G224100
GO:0006163	purine nucleotide metabolic process	7 (4.38%)	482 (4.17%)	0.502247	Glyma.17G061800;Glyma.02G298500;Glyma.03G224100;Glyma.14G012000;Glyma.19G016400;Glyma.20G165000;Glyma.20G184900
GO:0044712	single-organism catabolic process	7 (4.38%)	482 (4.17%)	0.502247	Glyma.02G298500;Glyma.03G224100;Glyma.14G012000;Glyma.17G061800;Glyma.19G016400;Glyma.20G165000;Glyma.20G184900
GO:0009812	flavonoid metabolic process	1 (0.63%)	51 (0.44%)	0.509213	Glyma.05G153200
GO:0032269	negative regulation of cellular protein metabolic process	1 (0.63%)	51 (0.44%)	0.509213	Glyma.12G040600
GO:0051248	negative regulation of protein metabolic process	1 (0.63%)	51 (0.44%)	0.509213	Glyma.12G040600
GO:0009606	tropism	1 (0.63%)	52 (0.45%)	0.51603	Glyma.03G224100
GO:2000112	regulation of cellular macromolecule biosynthetic process	1 (0.63%)	52 (0.45%)	0.51603	Glyma.12G040600
GO:0009058	biosynthetic process	26 (16.25%)	1871 (16.17%)	0.52275	Glyma.01G036000;Glyma.08G010500;Glyma.09G182400;Glyma.02G262300;Glyma.14G056600;Glyma.04G061400;Glyma.04G218700;Glyma.05G062100;Glyma.05G157000;Glyma.09G041500;Glyma.10G204400;Glyma.12G040600;Glyma.12G208400;Glyma.12G221500;Glyma.13G272500;Glyma.13G292800;Glyma.14G103100;Glyma.18G056600;Glyma.20G186200;Glyma.20G203700;Glyma.17G061800;Glyma.14G023300;Glyma.04G105900;Glyma.05G098600;Glyma.10G153900…
GO:0009555	pollen development	1 (0.63%)	53 (0.46%)	0.522753	Glyma.14G012000
GO:0048589	developmental growth	1 (0.63%)	53 (0.46%)	0.522753	Glyma.03G224100
GO:0019748	secondary metabolic process	2 (1.25%)	127 (1.1%)	0.526874	Glyma.01G036000;Glyma.08G010500
GO:0009790	embryo development	1 (0.63%)	55 (0.48%)	0.535921	Glyma.13G346700
GO:0009259	ribonucleotide metabolic process	7 (4.38%)	498 (4.3%)	0.537153	Glyma.17G061800;Glyma.02G298500;Glyma.03G224100;Glyma.14G012000;Glyma.19G016400;Glyma.20G165000;Glyma.20G184900
GO:1901700	response to oxygen-containing compound	4 (2.5%)	278 (2.4%)	0.538816	Glyma.17G045800;Glyma.12G040600;Glyma.02G270700;Glyma.11G063200
GO:0072521	purine-containing compound metabolic process	7 (4.38%)	500 (4.32%)	0.541451	Glyma.17G061800;Glyma.02G298500;Glyma.03G224100;Glyma.14G012000;Glyma.19G016400;Glyma.20G165000;Glyma.20G184900
GO:0018130	heterocycle biosynthetic process	16 (10%)	1160 (10.03%)	0.543542	Glyma.04G061400;Glyma.04G218700;Glyma.05G062100;Glyma.05G157000;Glyma.09G041500;Glyma.10G204400;Glyma.12G040600;Glyma.12G208400;Glyma.12G221500;Glyma.13G272500;Glyma.13G292800;Glyma.14G103100;Glyma.18G056600;Glyma.20G186200;Glyma.20G203700;Glyma.17G061800
GO:0044723	single-organism carbohydrate metabolic process	3 (1.88%)	206 (1.78%)	0.54525	Glyma.17G045800;Glyma.02G262300;Glyma.14G056600
GO:0031324	negative regulation of cellular metabolic process	1 (0.63%)	57 (0.49%)	0.548729	Glyma.12G040600
GO:0048646	anatomical structure formation involved in morphogenesis	1 (0.63%)	58 (0.5%)	0.555	Glyma.14G012000
GO:0009628	response to abiotic stimulus	12 (7.5%)	875 (7.56%)	0.555598	Glyma.05G204600;Glyma.10G006600;Glyma.12G241700;Glyma.15G238400;Glyma.18G056600;Glyma.10G204400;Glyma.20G186200;Glyma.14G212700;Glyma.15G124700;Glyma.04G170100;Glyma.15G059700;Glyma.17G245500
GO:0019693	ribose phosphate metabolic process	7 (4.38%)	507 (4.38%)	0.556367	Glyma.17G061800;Glyma.02G298500;Glyma.03G224100;Glyma.14G012000;Glyma.19G016400;Glyma.20G165000;Glyma.20G184900
GO:0044248	cellular catabolic process	8 (5%)	582 (5.03%)	0.558531	Glyma.05G005200;Glyma.02G298500;Glyma.03G224100;Glyma.14G012000;Glyma.17G061800;Glyma.19G016400;Glyma.20G165000;Glyma.20G184900
GO:0010629	negative regulation of gene expression	1 (0.63%)	59 (0.51%)	0.561185	Glyma.12G040600
GO:0007165	signal transduction	7 (4.38%)	511 (4.42%)	0.564797	Glyma.02G270700;Glyma.04G123800;Glyma.10G008500;Glyma.16G021800;Glyma.16G061800;Glyma.03G224100;Glyma.12G241700
GO:0023052	signaling	7 (4.38%)	511 (4.42%)	0.564797	Glyma.02G270700;Glyma.04G123800;Glyma.10G008500;Glyma.16G021800;Glyma.16G061800;Glyma.03G224100;Glyma.12G241700
GO:0044700	single organism signaling	7 (4.38%)	511 (4.42%)	0.564797	Glyma.02G270700;Glyma.04G123800;Glyma.10G008500;Glyma.16G021800;Glyma.16G061800;Glyma.03G224100;Glyma.12G241700
GO:0010556	regulation of macromolecule biosynthetic process	1 (0.63%)	60 (0.52%)	0.567285	Glyma.12G040600
GO:0044272	sulfur compound biosynthetic process	1 (0.63%)	60 (0.52%)	0.567285	Glyma.01G036000
GO:0071555	cell wall organization	2 (1.25%)	137 (1.18%)	0.567982	Glyma.18G260900;Glyma.19G024200
GO:0006629	lipid metabolic process	6 (3.75%)	440 (3.8%)	0.572341	Glyma.07G129900;Glyma.04G105900;Glyma.05G098600;Glyma.10G153900;Glyma.16G096200;Glyma.14G121400
GO:0016049	cell growth	1 (0.63%)	62 (0.54%)	0.579232	Glyma.03G224100
GO:0006970	response to osmotic stress	5 (3.13%)	372 (3.22%)	0.588986	Glyma.05G204600;Glyma.10G006600;Glyma.12G241700;Glyma.15G238400;Glyma.18G056600
GO:0009152	purine ribonucleotide biosynthetic process	1 (0.63%)	64 (0.55%)	0.590851	Glyma.17G061800
GO:0006164	purine nucleotide biosynthetic process	1 (0.63%)	65 (0.56%)	0.596541	Glyma.17G061800
GO:0009266	response to temperature stimulus	1 (0.63%)	65 (0.56%)	0.596541	Glyma.18G056600
GO:0010608	posttranscriptional regulation of gene expression	1 (0.63%)	65 (0.56%)	0.596541	Glyma.12G040600
GO:0015698	inorganic anion transport	1 (0.63%)	66 (0.57%)	0.602152	Glyma.03G156700
GO:0055080	cation homeostasis	1 (0.63%)	66 (0.57%)	0.602152	Glyma.11G019900
GO:0006464	cellular protein modification process	18 (11.25%)	1353 (11.69%)	0.606907	Glyma.02G183300;Glyma.03G090200;Glyma.03G090500;Glyma.06G226700;Glyma.08G355000;Glyma.11G063200;Glyma.12G140200;Glyma.13G039700;Glyma.13G268100;Glyma.15G021600;Glyma.15G065100;Glyma.17G056900;Glyma.18G216800;Glyma.02G262300;Glyma.14G056600;Glyma.02G270700;Glyma.06G292100;Glyma.12G241700
GO:0022900	electron transport chain	1 (0.63%)	67 (0.58%)	0.607685	Glyma.15G124700
GO:0036211	protein modification process	18 (11.25%)	1359 (11.75%)	0.614729	Glyma.02G183300;Glyma.03G090200;Glyma.03G090500;Glyma.06G226700;Glyma.08G355000;Glyma.11G063200;Glyma.12G140200;Glyma.13G039700;Glyma.13G268100;Glyma.15G021600;Glyma.15G065100;Glyma.17G056900;Glyma.18G216800;Glyma.02G262300;Glyma.14G056600;Glyma.02G270700;Glyma.06G292100;Glyma.12G241700
GO:0002376	immune system process	1 (0.63%)	70 (0.61%)	0.62383	Glyma.12G011200
GO:1901615	organic hydroxy compound metabolic process	1 (0.63%)	70 (0.61%)	0.62383	Glyma.08G010500
GO:0044255	cellular lipid metabolic process	5 (3.13%)	388 (3.35%)	0.626449	Glyma.04G105900;Glyma.05G098600;Glyma.10G153900;Glyma.16G096200;Glyma.14G121400
GO:0048523	negative regulation of cellular process	1 (0.63%)	71 (0.61%)	0.629064	Glyma.12G040600
GO:0051171	regulation of nitrogen compound metabolic process	1 (0.63%)	71 (0.61%)	0.629064	Glyma.12G040600
GO:0072522	purine-containing compound biosynthetic process	1 (0.63%)	71 (0.61%)	0.629064	Glyma.17G061800
GO:0009719	response to endogenous stimulus	6 (3.75%)	468 (4.04%)	0.632806	Glyma.04G170100;Glyma.03G224100;Glyma.12G241700;Glyma.17G099800;Glyma.02G270700;Glyma.11G063200
GO:0016070	RNA metabolic process	16 (10%)	1224 (10.58%)	0.633045	Glyma.05G005200;Glyma.04G061400;Glyma.04G218700;Glyma.05G062100;Glyma.05G157000;Glyma.09G041500;Glyma.10G204400;Glyma.12G040600;Glyma.12G208400;Glyma.12G221500;Glyma.13G272500;Glyma.13G292800;Glyma.14G103100;Glyma.18G056600;Glyma.20G186200;Glyma.20G203700
GO:0098771	inorganic ion homeostasis	1 (0.63%)	73 (0.63%)	0.639315	Glyma.11G019900
GO:0050789	regulation of biological process	14 (8.75%)	1081 (9.34%)	0.642483	Glyma.12G241700;Glyma.02G270700;Glyma.04G123800;Glyma.10G008500;Glyma.16G021800;Glyma.16G061800;Glyma.04G218700;Glyma.05G184500;Glyma.03G224100;Glyma.12G040600;Glyma.09G182400;Glyma.04G061400;Glyma.14G103100;Glyma.02G147800
GO:0008152	metabolic process	114 (71.25%)	8356 (72.22%)	0.646545	Glyma.01G036000;Glyma.18G254700;Glyma.20G141800;Glyma.17G045800;Glyma.02G183300;Glyma.03G001500;Glyma.03G090200;Glyma.03G090500;Glyma.04G035100;Glyma.06G119300;Glyma.06G226700;Glyma.07G129900;Glyma.08G355000;Glyma.11G001200;Glyma.11G063200;Glyma.12G140200;Glyma.12G145400;Glyma.13G039700;Glyma.13G268100;Glyma.15G021600;Glyma.15G065100;Glyma.15G258400;Glyma.16G220900;Glyma.17G056900;Glyma.18G216800…
GO:0044699	single-organism process	78 (48.75%)	5780 (49.96%)	0.650566	Glyma.01G036000;Glyma.19G233900;Glyma.08G091900;Glyma.13G217800;Glyma.15G094600;Glyma.17G045800;Glyma.02G270700;Glyma.04G123800;Glyma.10G008500;Glyma.07G129900;Glyma.10G153900;Glyma.16G021800;Glyma.01G131100;Glyma.16G061800;Glyma.19G239000;Glyma.01G123400;Glyma.02G240000;Glyma.02G283900;Glyma.03G020400;Glyma.03G143700;Glyma.04G121700;Glyma.05G022600;Glyma.05G090600;Glyma.06G122600;Glyma.08G285900…
GO:0015980	energy derivation by oxidation of organic compounds	1 (0.63%)	76 (0.66%)	0.654167	Glyma.04G123800
GO:0035556	intracellular signal transduction	2 (1.25%)	161 (1.39%)	0.655934	Glyma.16G021800;Glyma.12G241700
GO:0009117	nucleotide metabolic process	7 (4.38%)	557 (4.81%)	0.656043	Glyma.17G061800;Glyma.02G298500;Glyma.03G224100;Glyma.14G012000;Glyma.19G016400;Glyma.20G165000;Glyma.20G184900
GO:0010817	regulation of hormone levels	1 (0.63%)	79 (0.68%)	0.66841	Glyma.03G224100
GO:0006753	nucleoside phosphate metabolic process	7 (4.38%)	567 (4.9%)	0.674322	Glyma.17G061800;Glyma.02G298500;Glyma.03G224100;Glyma.14G012000;Glyma.19G016400;Glyma.20G165000;Glyma.20G184900
GO:0044711	single-organism biosynthetic process	6 (3.75%)	489 (4.23%)	0.67477	Glyma.01G036000;Glyma.17G061800;Glyma.04G105900;Glyma.05G098600;Glyma.10G153900;Glyma.16G096200
GO:0050793	regulation of developmental process	1 (0.63%)	82 (0.71%)	0.68207	Glyma.12G241700
GO:0044550	secondary metabolite biosynthetic process	1 (0.63%)	83 (0.72%)	0.686498	Glyma.01G036000
GO:0009698	phenylpropanoid metabolic process	1 (0.63%)	85 (0.73%)	0.695171	Glyma.08G010500
GO:1901659	glycosyl compound biosynthetic process	1 (0.63%)	86 (0.74%)	0.699418	Glyma.01G036000
GO:0043412	macromolecule modification	18 (11.25%)	1429 (12.35%)	0.700529	Glyma.02G183300;Glyma.03G090200;Glyma.03G090500;Glyma.06G226700;Glyma.08G355000;Glyma.11G063200;Glyma.12G140200;Glyma.13G039700;Glyma.13G268100;Glyma.15G021600;Glyma.15G065100;Glyma.17G056900;Glyma.18G216800;Glyma.02G262300;Glyma.14G056600;Glyma.02G270700;Glyma.06G292100;Glyma.12G241700
GO:0009260	ribonucleotide biosynthetic process	1 (0.63%)	87 (0.75%)	0.703606	Glyma.17G061800
GO:0046390	ribose phosphate biosynthetic process	1 (0.63%)	87 (0.75%)	0.703606	Glyma.17G061800
GO:0016485	protein processing	4 (2.5%)	348 (3.01%)	0.713724	Glyma.02G028700;Glyma.02G148200;Glyma.13G029200;Glyma.14G212700
GO:0019637	organophosphate metabolic process	8 (5%)	669 (5.78%)	0.71387	Glyma.17G061800;Glyma.02G298500;Glyma.03G224100;Glyma.14G012000;Glyma.19G016400;Glyma.20G165000;Glyma.20G184900;Glyma.12G011200
GO:0010605	negative regulation of macromolecule metabolic process	1 (0.63%)	90 (0.78%)	0.715825	Glyma.12G040600
GO:0015992	proton transport	1 (0.63%)	90 (0.78%)	0.715825	Glyma.11G019900
GO:0050801	ion homeostasis	1 (0.63%)	90 (0.78%)	0.715825	Glyma.11G019900
GO:0044271	cellular nitrogen compound biosynthetic process	17 (10.63%)	1369 (11.83%)	0.718806	Glyma.04G061400;Glyma.04G218700;Glyma.05G062100;Glyma.05G157000;Glyma.09G041500;Glyma.10G204400;Glyma.12G040600;Glyma.12G208400;Glyma.12G221500;Glyma.13G272500;Glyma.13G292800;Glyma.14G103100;Glyma.18G056600;Glyma.20G186200;Glyma.20G203700;Glyma.17G061800;Glyma.14G023300
GO:0055086	nucleobase-containing small molecule metabolic process	7 (4.38%)	594 (5.13%)	0.720619	Glyma.17G061800;Glyma.02G298500;Glyma.03G224100;Glyma.14G012000;Glyma.19G016400;Glyma.20G165000;Glyma.20G184900
GO:0009892	negative regulation of metabolic process	1 (0.63%)	92 (0.8%)	0.723691	Glyma.12G040600
GO:0044260	cellular macromolecule metabolic process	42 (26.25%)	3247 (28.06%)	0.723928	Glyma.02G183300;Glyma.03G090200;Glyma.03G090500;Glyma.06G226700;Glyma.08G355000;Glyma.11G063200;Glyma.12G140200;Glyma.13G039700;Glyma.13G268100;Glyma.15G021600;Glyma.15G065100;Glyma.17G056900;Glyma.18G216800;Glyma.02G262300;Glyma.14G056600;Glyma.05G005200;Glyma.03G144100;Glyma.04G061400;Glyma.04G218700;Glyma.05G062100;Glyma.05G157000;Glyma.09G041500;Glyma.10G204400;Glyma.12G040600;Glyma.12G208400…
GO:0005975	carbohydrate metabolic process	5 (3.13%)	436 (3.77%)	0.725884	Glyma.20G141800;Glyma.17G045800;Glyma.13G346700;Glyma.02G262300;Glyma.14G056600
GO:0010468	regulation of gene expression	1 (0.63%)	94 (0.81%)	0.731341	Glyma.12G040600
GO:0051604	protein maturation	4 (2.5%)	357 (3.09%)	0.732299	Glyma.02G028700;Glyma.02G148200;Glyma.13G029200;Glyma.14G212700
GO:0007154	cell communication	8 (5%)	682 (5.89%)	0.733731	Glyma.02G270700;Glyma.04G123800;Glyma.10G008500;Glyma.16G021800;Glyma.16G061800;Glyma.16G215000;Glyma.03G224100;Glyma.12G241700
GO:0009314	response to radiation	4 (2.5%)	361 (3.12%)	0.740262	Glyma.10G204400;Glyma.20G186200;Glyma.14G212700;Glyma.15G124700
GO:0009165	nucleotide biosynthetic process	1 (0.63%)	99 (0.86%)	0.749557	Glyma.17G061800
GO:1901564	organonitrogen compound metabolic process	15 (9.38%)	1249 (10.8%)	0.756413	Glyma.19G120600;Glyma.01G160100;Glyma.02G042500;Glyma.13G346700;Glyma.16G119200;Glyma.17G061800;Glyma.14G023300;Glyma.02G298500;Glyma.03G224100;Glyma.14G012000;Glyma.19G016400;Glyma.20G165000;Glyma.20G184900;Glyma.08G177300;Glyma.18G209600
GO:0032268	regulation of cellular protein metabolic process	1 (0.63%)	102 (0.88%)	0.759892	Glyma.12G040600
GO:0051246	regulation of protein metabolic process	1 (0.63%)	102 (0.88%)	0.759892	Glyma.12G040600
GO:0043436	oxoacid metabolic process	8 (5%)	709 (6.13%)	0.771964	Glyma.01G036000;Glyma.01G131100;Glyma.19G120600;Glyma.04G105900;Glyma.05G098600;Glyma.10G153900;Glyma.16G096200;Glyma.14G121400
GO:1901657	glycosyl compound metabolic process	1 (0.63%)	106 (0.92%)	0.773016	Glyma.01G036000
GO:0006082	organic acid metabolic process	8 (5%)	710 (6.14%)	0.773301	Glyma.01G036000;Glyma.01G131100;Glyma.19G120600;Glyma.04G105900;Glyma.05G098600;Glyma.10G153900;Glyma.16G096200;Glyma.14G121400
GO:0044237	cellular metabolic process	74 (46.25%)	5668 (48.99%)	0.78145	Glyma.01G036000;Glyma.18G254700;Glyma.17G045800;Glyma.02G183300;Glyma.03G001500;Glyma.03G090200;Glyma.03G090500;Glyma.04G035100;Glyma.06G119300;Glyma.06G226700;Glyma.07G129900;Glyma.08G355000;Glyma.11G001200;Glyma.11G063200;Glyma.12G140200;Glyma.12G145400;Glyma.13G039700;Glyma.13G268100;Glyma.15G021600;Glyma.15G065100;Glyma.15G258400;Glyma.16G220900;Glyma.17G056900;Glyma.18G216800;Glyma.20G119300…
GO:1901293	nucleoside phosphate biosynthetic process	1 (0.63%)	111 (0.96%)	0.788422	Glyma.17G061800
GO:0044265	cellular macromolecule catabolic process	1 (0.63%)	113 (0.98%)	0.79429	Glyma.05G005200
GO:0040007	growth	1 (0.63%)	114 (0.99%)	0.797163	Glyma.03G224100
GO:0006818	hydrogen transport	1 (0.63%)	117 (1.01%)	0.805544	Glyma.11G019900
GO:0048878	chemical homeostasis	1 (0.63%)	118 (1.02%)	0.808261	Glyma.11G019900
GO:0048519	negative regulation of biological process	1 (0.63%)	119 (1.03%)	0.81094	Glyma.12G040600
GO:0048468	cell development	1 (0.63%)	120 (1.04%)	0.813581	Glyma.03G224100
GO:0051716	cellular response to stimulus	8 (5%)	744 (6.43%)	0.815484	Glyma.02G270700;Glyma.04G123800;Glyma.10G008500;Glyma.16G021800;Glyma.16G061800;Glyma.03G224100;Glyma.12G040600;Glyma.12G241700
GO:0006790	sulfur compound metabolic process	1 (0.63%)	121 (1.05%)	0.816186	Glyma.01G036000
GO:0044267	cellular protein metabolic process	21 (13.13%)	1795 (15.51%)	0.828634	Glyma.02G183300;Glyma.03G090200;Glyma.03G090500;Glyma.06G226700;Glyma.08G355000;Glyma.11G063200;Glyma.12G140200;Glyma.13G039700;Glyma.13G268100;Glyma.15G021600;Glyma.15G065100;Glyma.17G056900;Glyma.18G216800;Glyma.02G262300;Glyma.14G056600;Glyma.02G270700;Glyma.06G292100;Glyma.12G241700;Glyma.09G248600;Glyma.18G244100;Glyma.14G023300
GO:0090407	organophosphate biosynthetic process	1 (0.63%)	127 (1.1%)	0.831074	Glyma.17G061800
GO:0019752	carboxylic acid metabolic process	7 (4.38%)	675 (5.83%)	0.831946	Glyma.01G131100;Glyma.19G120600;Glyma.04G105900;Glyma.05G098600;Glyma.10G153900;Glyma.16G096200;Glyma.14G121400
GO:0090304	nucleic acid metabolic process	17 (10.63%)	1487 (12.85%)	0.832897	Glyma.05G005200;Glyma.03G144100;Glyma.04G061400;Glyma.04G218700;Glyma.05G062100;Glyma.05G157000;Glyma.09G041500;Glyma.10G204400;Glyma.12G040600;Glyma.12G208400;Glyma.12G221500;Glyma.13G272500;Glyma.13G292800;Glyma.14G103100;Glyma.18G056600;Glyma.20G186200;Glyma.20G203700
GO:0005976	polysaccharide metabolic process	2 (1.25%)	234 (2.02%)	0.838285	Glyma.20G141800;Glyma.13G346700
GO:0006807	nitrogen compound metabolic process	32 (20%)	2670 (23.08%)	0.847548	Glyma.19G120600;Glyma.01G160100;Glyma.02G042500;Glyma.13G346700;Glyma.16G119200;Glyma.05G005200;Glyma.03G144100;Glyma.04G061400;Glyma.04G218700;Glyma.05G062100;Glyma.05G157000;Glyma.09G041500;Glyma.10G204400;Glyma.12G040600;Glyma.12G208400;Glyma.12G221500;Glyma.13G272500;Glyma.13G292800;Glyma.14G103100;Glyma.18G056600;Glyma.20G186200;Glyma.20G203700;Glyma.17G061800;Glyma.14G023300;Glyma.02G298500…
GO:0044238	primary metabolic process	70 (43.75%)	5500 (47.54%)	0.852153	Glyma.20G141800;Glyma.17G045800;Glyma.07G129900;Glyma.13G346700;Glyma.02G183300;Glyma.03G090200;Glyma.03G090500;Glyma.06G226700;Glyma.08G355000;Glyma.11G063200;Glyma.12G140200;Glyma.13G039700;Glyma.13G268100;Glyma.15G021600;Glyma.15G065100;Glyma.17G056900;Glyma.18G216800;Glyma.19G120600;Glyma.02G028700;Glyma.02G148200;Glyma.13G029200;Glyma.14G212700;Glyma.02G262300;Glyma.14G056600;Glyma.05G005200…
GO:0006139	nucleobase-containing compound metabolic process	24 (15%)	2069 (17.88%)	0.856726	Glyma.05G005200;Glyma.03G144100;Glyma.04G061400;Glyma.04G218700;Glyma.05G062100;Glyma.05G157000;Glyma.09G041500;Glyma.10G204400;Glyma.12G040600;Glyma.12G208400;Glyma.12G221500;Glyma.13G272500;Glyma.13G292800;Glyma.14G103100;Glyma.18G056600;Glyma.20G186200;Glyma.20G203700;Glyma.17G061800;Glyma.02G298500;Glyma.03G224100;Glyma.14G012000;Glyma.19G016400;Glyma.20G165000;Glyma.20G184900
GO:0044281	small molecule metabolic process	16 (10%)	1442 (12.46%)	0.859158	Glyma.01G036000;Glyma.01G131100;Glyma.19G120600;Glyma.17G061800;Glyma.02G298500;Glyma.03G224100;Glyma.14G012000;Glyma.19G016400;Glyma.20G165000;Glyma.20G184900;Glyma.04G105900;Glyma.05G098600;Glyma.10G153900;Glyma.16G096200;Glyma.14G121400;Glyma.08G177300
GO:0071702	organic substance transport	4 (2.5%)	438 (3.79%)	0.860704	Glyma.06G315100;Glyma.08G228800;Glyma.13G340500;Glyma.17G139400
GO:0044042	glucan metabolic process	1 (0.63%)	141 (1.22%)	0.861313	Glyma.20G141800
GO:0022607	cellular component assembly	1 (0.63%)	148 (1.28%)	0.87435	Glyma.14G012000
GO:0006725	cellular aromatic compound metabolic process	27 (16.88%)	2334 (20.17%)	0.875582	Glyma.08G010500;Glyma.12G241700;Glyma.09G182400;Glyma.05G005200;Glyma.03G144100;Glyma.04G061400;Glyma.04G218700;Glyma.05G062100;Glyma.05G157000;Glyma.09G041500;Glyma.10G204400;Glyma.12G040600;Glyma.12G208400;Glyma.12G221500;Glyma.13G272500;Glyma.13G292800;Glyma.14G103100;Glyma.18G056600;Glyma.20G186200;Glyma.20G203700;Glyma.17G061800;Glyma.02G298500;Glyma.03G224100;Glyma.14G012000;Glyma.19G016400…
GO:0019538	protein metabolic process	25 (15.63%)	2181 (18.85%)	0.877045	Glyma.02G183300;Glyma.03G090200;Glyma.03G090500;Glyma.06G226700;Glyma.08G355000;Glyma.11G063200;Glyma.12G140200;Glyma.13G039700;Glyma.13G268100;Glyma.15G021600;Glyma.15G065100;Glyma.17G056900;Glyma.18G216800;Glyma.02G028700;Glyma.02G148200;Glyma.13G029200;Glyma.14G212700;Glyma.02G262300;Glyma.14G056600;Glyma.02G270700;Glyma.06G292100;Glyma.12G241700;Glyma.09G248600;Glyma.18G244100;Glyma.14G023300
GO:0044763	single-organism cellular process	46 (28.75%)	3802 (32.86%)	0.885746	Glyma.01G036000;Glyma.17G045800;Glyma.02G270700;Glyma.04G123800;Glyma.10G008500;Glyma.16G021800;Glyma.01G131100;Glyma.16G061800;Glyma.16G215000;Glyma.03G224100;Glyma.08G091900;Glyma.13G217800;Glyma.15G094600;Glyma.19G120600;Glyma.02G262300;Glyma.14G056600;Glyma.12G241700;Glyma.14G012000;Glyma.03G090200;Glyma.03G090500;Glyma.08G355000;Glyma.12G140200;Glyma.15G065100;Glyma.17G061800;Glyma.15G124700…
GO:1901360	organic cyclic compound metabolic process	27 (16.88%)	2360 (20.4%)	0.889287	Glyma.08G010500;Glyma.09G182400;Glyma.05G005200;Glyma.03G144100;Glyma.04G061400;Glyma.04G218700;Glyma.05G062100;Glyma.05G157000;Glyma.09G041500;Glyma.10G204400;Glyma.12G040600;Glyma.12G208400;Glyma.12G221500;Glyma.13G272500;Glyma.13G292800;Glyma.14G103100;Glyma.18G056600;Glyma.20G186200;Glyma.20G203700;Glyma.17G061800;Glyma.02G298500;Glyma.03G224100;Glyma.14G012000;Glyma.19G016400;Glyma.20G165000…
GO:0044262	cellular carbohydrate metabolic process	1 (0.63%)	157 (1.36%)	0.889337	Glyma.17G045800
GO:0006091	generation of precursor metabolites and energy	2 (1.25%)	269 (2.32%)	0.890154	Glyma.15G124700;Glyma.04G123800
GO:0048869	cellular developmental process	2 (1.25%)	272 (2.35%)	0.8938	Glyma.03G224100;Glyma.14G012000
GO:0080090	regulation of primary metabolic process	1 (0.63%)	160 (1.38%)	0.893926	Glyma.12G040600
GO:0019222	regulation of metabolic process	3 (1.88%)	374 (3.23%)	0.894663	Glyma.12G040600;Glyma.09G182400;Glyma.02G147800
GO:0065007	biological regulation	16 (10%)	1506 (13.02%)	0.899838	Glyma.12G241700;Glyma.02G270700;Glyma.04G123800;Glyma.10G008500;Glyma.16G021800;Glyma.16G061800;Glyma.04G218700;Glyma.05G184500;Glyma.03G224100;Glyma.12G040600;Glyma.11G019900;Glyma.09G182400;Glyma.06G119300;Glyma.04G061400;Glyma.14G103100;Glyma.02G147800
GO:0046483	heterocycle metabolic process	25 (15.63%)	2232 (19.29%)	0.903141	Glyma.05G005200;Glyma.03G144100;Glyma.04G061400;Glyma.04G218700;Glyma.05G062100;Glyma.05G157000;Glyma.09G041500;Glyma.10G204400;Glyma.12G040600;Glyma.12G208400;Glyma.12G221500;Glyma.13G272500;Glyma.13G292800;Glyma.14G103100;Glyma.18G056600;Glyma.20G186200;Glyma.20G203700;Glyma.17G061800;Glyma.02G298500;Glyma.03G224100;Glyma.14G012000;Glyma.19G016400;Glyma.20G165000;Glyma.20G184900;Glyma.08G177300
GO:0006508	proteolysis	4 (2.5%)	481 (4.16%)	0.904586	Glyma.02G028700;Glyma.02G148200;Glyma.13G029200;Glyma.14G212700
GO:0022622	root system development	1 (0.63%)	171 (1.48%)	0.909194	Glyma.10G153900
GO:0032989	cellular component morphogenesis	1 (0.63%)	172 (1.49%)	0.910469	Glyma.14G012000
GO:0010038	response to metal ion	3 (1.88%)	397 (3.43%)	0.916221	Glyma.12G241700;Glyma.02G283900;Glyma.17G045800
GO:0030154	cell differentiation	1 (0.63%)	179 (1.55%)	0.918907	Glyma.03G224100
GO:0009755	hormone-mediated signaling pathway	1 (0.63%)	182 (1.57%)	0.922276	Glyma.03G224100
GO:0032870	cellular response to hormone stimulus	1 (0.63%)	182 (1.57%)	0.922276	Glyma.03G224100
GO:0071495	cellular response to endogenous stimulus	1 (0.63%)	182 (1.57%)	0.922276	Glyma.03G224100
GO:0060255	regulation of macromolecule metabolic process	1 (0.63%)	185 (1.6%)	0.925507	Glyma.12G040600
GO:0034641	cellular nitrogen compound metabolic process	26 (16.25%)	2367 (20.46%)	0.926499	Glyma.05G005200;Glyma.03G144100;Glyma.04G061400;Glyma.04G218700;Glyma.05G062100;Glyma.05G157000;Glyma.09G041500;Glyma.10G204400;Glyma.12G040600;Glyma.12G208400;Glyma.12G221500;Glyma.13G272500;Glyma.13G292800;Glyma.14G103100;Glyma.18G056600;Glyma.20G186200;Glyma.20G203700;Glyma.17G061800;Glyma.14G023300;Glyma.02G298500;Glyma.03G224100;Glyma.14G012000;Glyma.19G016400;Glyma.20G165000;Glyma.20G184900…
GO:0009416	response to light stimulus	2 (1.25%)	310 (2.68%)	0.931235	Glyma.10G204400;Glyma.20G186200
GO:0010467	gene expression	21 (13.13%)	1992 (17.22%)	0.935499	Glyma.02G028700;Glyma.02G148200;Glyma.13G029200;Glyma.14G212700;Glyma.05G005200;Glyma.04G061400;Glyma.04G218700;Glyma.05G062100;Glyma.05G157000;Glyma.09G041500;Glyma.10G204400;Glyma.12G040600;Glyma.12G208400;Glyma.12G221500;Glyma.13G272500;Glyma.13G292800;Glyma.14G103100;Glyma.18G056600;Glyma.20G186200;Glyma.20G203700;Glyma.14G023300
GO:0043170	macromolecule metabolic process	49 (30.63%)	4174 (36.08%)	0.938256	Glyma.20G141800;Glyma.13G346700;Glyma.02G183300;Glyma.03G090200;Glyma.03G090500;Glyma.06G226700;Glyma.08G355000;Glyma.11G063200;Glyma.12G140200;Glyma.13G039700;Glyma.13G268100;Glyma.15G021600;Glyma.15G065100;Glyma.17G056900;Glyma.18G216800;Glyma.02G028700;Glyma.02G148200;Glyma.13G029200;Glyma.14G212700;Glyma.05G005200;Glyma.01G160100;Glyma.02G042500;Glyma.16G119200;Glyma.02G262300;Glyma.14G056600…
GO:0048229	gametophyte development	1 (0.63%)	200 (1.73%)	0.939764	Glyma.14G012000
GO:0033036	macromolecule localization	3 (1.88%)	432 (3.73%)	0.941446	Glyma.06G315100;Glyma.08G228800;Glyma.16G021800
GO:0010035	response to inorganic substance	3 (1.88%)	441 (3.81%)	0.946694	Glyma.12G241700;Glyma.02G283900;Glyma.17G045800
GO:0071310	cellular response to organic substance	1 (0.63%)	212 (1.83%)	0.949188	Glyma.03G224100
GO:0033554	cellular response to stress	1 (0.63%)	220 (1.9%)	0.954641	Glyma.12G040600
GO:0042592	homeostatic process	1 (0.63%)	221 (1.91%)	0.955281	Glyma.11G019900
GO:0065008	regulation of biological quality	2 (1.25%)	355 (3.07%)	0.959516	Glyma.11G019900;Glyma.03G224100
GO:0006412	translation	1 (0.63%)	230 (1.99%)	0.960647	Glyma.14G023300
GO:0048608	reproductive structure development	1 (0.63%)	230 (1.99%)	0.960647	Glyma.13G346700
GO:0061458	reproductive system development	1 (0.63%)	230 (1.99%)	0.960647	Glyma.13G346700
GO:0043043	peptide biosynthetic process	1 (0.63%)	232 (2.01%)	0.96175	Glyma.14G023300
GO:0071704	organic substance metabolic process	71 (44.38%)	5926 (51.22%)	0.965943	Glyma.01G036000;Glyma.20G141800;Glyma.17G045800;Glyma.07G129900;Glyma.13G346700;Glyma.01G131100;Glyma.02G183300;Glyma.03G090200;Glyma.03G090500;Glyma.06G226700;Glyma.08G355000;Glyma.11G063200;Glyma.12G140200;Glyma.13G039700;Glyma.13G268100;Glyma.15G021600;Glyma.15G065100;Glyma.17G056900;Glyma.18G216800;Glyma.08G010500;Glyma.19G120600;Glyma.02G028700;Glyma.02G148200;Glyma.13G029200;Glyma.14G212700…
GO:1901605	alpha-amino acid metabolic process	1 (0.63%)	241 (2.08%)	0.966344	Glyma.19G120600
GO:0009791	post-embryonic development	2 (1.25%)	376 (3.25%)	0.968537	Glyma.13G346700;Glyma.10G153900
GO:0006259	DNA metabolic process	1 (0.63%)	246 (2.13%)	0.968655	Glyma.03G144100
GO:0006518	peptide metabolic process	1 (0.63%)	248 (2.14%)	0.969534	Glyma.14G023300
GO:0070887	cellular response to chemical stimulus	1 (0.63%)	248 (2.14%)	0.969534	Glyma.03G224100
GO:0009987	cellular process	93 (58.13%)	7509 (64.9%)	0.969539	Glyma.01G036000;Glyma.18G254700;Glyma.17G045800;Glyma.02G183300;Glyma.03G001500;Glyma.03G090200;Glyma.03G090500;Glyma.04G035100;Glyma.06G119300;Glyma.06G226700;Glyma.07G129900;Glyma.08G355000;Glyma.11G001200;Glyma.11G063200;Glyma.12G140200;Glyma.12G145400;Glyma.13G039700;Glyma.13G268100;Glyma.15G021600;Glyma.15G065100;Glyma.15G258400;Glyma.16G220900;Glyma.17G056900;Glyma.18G216800;Glyma.20G119300…
GO:0043604	amide biosynthetic process	1 (0.63%)	254 (2.2%)	0.972029	Glyma.14G023300
GO:0044085	cellular component biogenesis	1 (0.63%)	255 (2.2%)	0.972424	Glyma.14G012000
GO:0009725	response to hormone	2 (1.25%)	406 (3.51%)	0.978156	Glyma.03G224100;Glyma.12G241700
GO:0044702	single organism reproductive process	1 (0.63%)	272 (2.35%)	0.978357	Glyma.13G346700
GO:0043603	cellular amide metabolic process	1 (0.63%)	297 (2.57%)	0.984854	Glyma.14G023300
GO:0009653	anatomical structure morphogenesis	1 (0.63%)	326 (2.82%)	0.989999	Glyma.14G012000
GO:0048731	system development	2 (1.25%)	486 (4.2%)	0.991939	Glyma.13G346700;Glyma.10G153900
GO:0045184	establishment of protein localization	1 (0.63%)	354 (3.06%)	0.993308	Glyma.16G021800
GO:0048856	anatomical structure development	5 (3.13%)	859 (7.42%)	0.993601	Glyma.03G224100;Glyma.13G346700;Glyma.14G012000;Glyma.10G153900;Glyma.06G119300
GO:1901566	organonitrogen compound biosynthetic process	2 (1.25%)	511 (4.42%)	0.994133	Glyma.17G061800;Glyma.14G023300
GO:0006520	cellular amino acid metabolic process	1 (0.63%)	365 (3.15%)	0.994287	Glyma.19G120600
GO:0003006	developmental process involved in reproduction	2 (1.25%)	523 (4.52%)	0.994968	Glyma.07G208700;Glyma.13G346700
GO:0008104	protein localization	1 (0.63%)	374 (3.23%)	0.994981	Glyma.16G021800
GO:0022414	reproductive process	2 (1.25%)	608 (5.25%)	0.998331	Glyma.07G208700;Glyma.13G346700
GO:0000003	reproduction	2 (1.25%)	624 (5.39%)	0.998648	Glyma.07G208700;Glyma.13G346700
GO:0044707	single-multicellular organism process	4 (2.5%)	909 (7.86%)	0.998982	Glyma.19G233900;Glyma.13G346700;Glyma.14G012000;Glyma.10G153900
GO:0044767	single-organism developmental process	5 (3.13%)	1049 (9.07%)	0.999202	Glyma.03G224100;Glyma.13G346700;Glyma.06G119300;Glyma.14G012000;Glyma.10G153900
GO:0032501	multicellular organismal process	4 (2.5%)	945 (8.17%)	0.999336	Glyma.19G233900;Glyma.13G346700;Glyma.14G012000;Glyma.10G153900
GO:0007275	multicellular organism development	3 (1.88%)	828 (7.16%)	0.99942	Glyma.13G346700;Glyma.14G012000;Glyma.10G153900
GO:0016043	cellular component organization	3 (1.88%)	894 (7.73%)	0.99975	Glyma.18G260900;Glyma.19G024200;Glyma.14G012000
GO:0032502	developmental process	6 (3.75%)	1284 (11.1%)	0.999796	Glyma.07G208700;Glyma.03G224100;Glyma.13G346700;Glyma.06G119300;Glyma.14G012000;Glyma.10G153900
GO:0071840	cellular component organization or biogenesis	3 (1.88%)	989 (8.55%)	0.999927	Glyma.18G260900;Glyma.19G024200;Glyma.14G012000
