# Supplementary material for: A malectin‐like receptor kinase regulates cell death and pattern‐triggered immunity in soybean
Source: EMBO Rep. 2020 Sep 14;21(11):e50442. doi: 10.15252/embr.202050442 (PMC7645207; doi:10.15252/embr.202050442)
Supplement: Supplementary file 4 — Dataset EV2 [file EMBR-21-e50442-s004.xlsx]

## Sheet: Legend
Dataset EV2: Identification of GmLMM1-interacting proteins by protein immunoprecipitation and mass spectrum analysis

## Sheet: IP-mass data
	Protein ID	Gene ID	Annotation
	IPI00540632	ATCG00120	ATPA ATP synthase subunit alpha, chloroplastic	9756	25	3824	17
	IPI00537303	AT3G26650	GAPA Glyceraldehyde-3-phosphate dehydrogenase A, chloroplastic	6970	19	1508	9
	IPI00541680	AT1G42970	GAPB Glyceraldehyde-3-phosphate dehydrogenase B, chloroplastic	6729	17	1567	10
	IPI00544582	AT1G12900	GAPA-2 Glyceraldehyde 3-phosphate dehydrogenase A subunit 2	6634	17	0	0
	IPI00520474	AT4G20360	RABE1b Elongation factor Tu, chloroplastic	3611	10	505	4
	IPI00525776	ATCG00480	PB ATP synthase subunit beta, chloroplastic	3327	13	367	3
	IPI00518163	AT2G39730	RCA Isoform Short of Ribulose bisphosphate carboxylase/oxygenase activase, chloroplastic	2950	14	134	4
	IPI00525302	AT4G04640	ATPC1 ATP synthase gamma chain 1, chloroplastic	2518	11	363	3
	IPI00535114	ATCG00490	RBCL Ribulose bisphosphate carboxylase large chain	2489	11	1696	10
	IPI00528534	AT3G14420	Isoform 1 of Peroxisomal (S)-2-hydroxy-acid oxidase GLO1	2087	15	0	0
	IPI00536778	AT2G45960	PIP1B Aquaporin PIP1-2	1651	4	0	0
	IPI00527705	AT1G29910	CAB3;CAB2 Chlorophyll a-b binding protein 2, chloroplastic	1570	3	653	3
	IPI00518426	AT3G14415	Peroxisomal (S)-2-hydroxy-acid oxidase GLO2	1560	13	99	2
	IPI00537413	AT1G71500	Rieske (2Fe-2S) domain-containing protein	1328	4	0	0
	IPI00530400	AT5G23060	CaS Calcium sensing receptor, chloroplastic	1312	9	0	0
	IPI00540967	AT3G07040	RPS3 30S ribosomal protein S3, chloroplastic	1290	11	59	1
	IPI00535976	AT5G50920	CLPC1 Chaperone protein ClpC1, chloroplastic	1273	11	0	0
	IPI00522684	AT5G28540	BIP1 Luminal-binding protein 1	1262	11	0	0
	IPI00522681	AT3G51550	FER Receptor-like protein kinase FERONIA	1240	2	0	0
	IPI00524040	AT1G49240	ACT8 Actin-8	1175	10	0	0
	IPI00527494	AT3G04120	GAPC1 Glyceraldehyde-3-phosphate dehydrogenase, cytosolic	1090	10	0	0
	IPI00548609	AT5G40950	RPL27 50S ribosomal protein L27, chloroplastic	1039	3	0	0
	IPI00516311	ATCG00380	RPS4 30S ribosomal protein S4, chloroplastic	1013	7	0	0
	IPI00516738	AT1G74970	RPS9 30S ribosomal protein S9, chloroplastic	1004	6	0	0
	IPI00527600	ATCG00280	PSBC photosystem II 44 kDa protein	975	6	0	0
	IPI00535929	AT2G05100	LHCB2.1 Photosystem II light harvesting complex gene 2.1	953	3	0	0
	IPI00546934	ATCG00020	PSBA Photosystem Q(B) protein	905	3	0	0
	IPI00546691	AT3G08580	AAC1 ADP,ATP carrier protein 1, mitochondrial	897	9	0	0
	IPI00548998	ATCG00790	RPL16 50S ribosomal protein L16, chloroplastic	851	5	0	0
	IPI00529975	ATCG00680	PSBB Photosystem II CP47 chlorophyll apoprotein	842	6	0	0
	IPI00532609	AT1G34030	PFL;RPS18C 40S ribosomal protein S18	830	7	149	1
	IPI00542715	AT5G01530	LHCB4.1 Chlorophyll a-b binding protein CP29.1, chloroplastic	801	4	0	0
	IPI00532008	AT3G11510	40S ribosomal protein S14-2	782	3	0	0
	IPI00517953	AT2G18020	EMB2296 60S ribosomal protein L8-1	780	5	0	0
	IPI00520872	AT3G04840	40S ribosomal protein S3a-1	766	4	0	0
	IPI00534845	ATCG0040	ATPE ATP synthase epsilon chain, chloroplastic	750	5	55	1
	IPI00538864	AT4G31700	RPS6 40S ribosomal protein S6-1	728	5	0	0
	IPI00529344	ATMG00560	rpl2;RPL2.2;RPL2.1 50S ribosomal protein L2, chloroplastic	713	5	0	0
	IPI00521413	AT4G01310	50S ribosomal protein L5, chloroplastic	713	7	0	0
	IPI00524965	AT4G39200	40S ribosomal protein S25-4	702	6	0	0
	IPI00528143	AT3G05590	RPL18 60S ribosomal protein L18-2	701	4	131	1
	IPI00546862	ATCG007700	RPS8 30S ribosomal protein S8, chloroplastic	696	7	29	1
	IPI00521754	AT2G36160	40S ribosomal protein S14-1	696	3	147	1
	IPI00535877	AT1G31330	PSAF Photosystem I reaction center subunit III, chloroplastic	692	5	188	4
	IPI00519008	ATCG00900	rps7;RPS7.2;RPS7.1 30S ribosomal protein S7, chloroplastic	690	8	0	0
	IPI00542797	AT3G46780	PTAC16 PTAC16 (PLASTID TRANSCRIPTIONALLY ACTIVE 16); binding / catalytic	686	7	0	0
	IPI00535689	ATCG00810	RPL22 50S ribosomal protein L22, chloroplastic	654	6	56	2
	IPI00535490	AT3G12780	PGK1 Phosphoglycerate kinase 1, chloroplastic	643	6	86	1
	IPI00535216	AT4G10340	LHCB5 Chlorophyll a-b binding protein CP26, chloroplastic	640	5	0	0
	IPI00532482	AT3G53420	PIP2A Aquaporin PIP2-1	636	4	0	0
	IPI00520130	AT2G07698	ATP synthase alpha chain, mitochondrial, putative	636	5	0	0
	IPI00531735	ATCG00750	RPS11 30S ribosomal protein S11, chloroplastic	615	4	0	0
	IPI00536436	ATCG00130	ATPF ATP synthase subunit b, chloroplastic	608	4	0	0
	IPI00539202	AT5G35530	40S ribosomal protein S3-3	598	5	0	0
	IPI00537286	AT1G04270	RPS15 40S ribosomal protein S15-1	580	3	0	0
	IPI00521247	AT3G45980	HTB9 Histone H2B.6	521	4	47	1
	IPI00521495	AT5G07090	40S ribosomal protein S4-2	491	6	0	0
	IPI00520181	AT1G78630	emb1473 50S ribosomal protein L13, chloroplastic	487	2	70	1
	IPI00526383	AT2G33800	30S ribosomal protein S5, chloroplastic	483	5	59	1
	IPI00524194	AT1G15820	LHCB6 Light harvesting complex photosystem II subunit 6	482	3	0	0
	IPI00516913	AT2G43030	50S ribosomal protein L3-1, chloroplastic	467	4	73	1
	IPI00527125	AT5G52040	ATRSP41 ATRSP41; RNA binding / nucleic acid binding / nucleotide binding	463	4	3507	11
	IPI00524792	AT5G30510	RPS1 RPS1 (RIBOSOMAL PROTEIN S1); RNA binding / structural constituent of ribosome	454	7	0	0
	IPI00520580	AT5G39000	Putative receptor-like protein kinase At5g39000	445	1	0	0
	IPI00542248	AT3G09630	60S ribosomal protein L4-1	426	5	0	0
	IPI00524177	AT5G47320	RPS19 30S ribosomal protein S19, chloroplastic	421	2	0	0
	IPI00519853	AT1G07320	RPL4 50S ribosomal protein L4, chloroplastic	409	7	0	0
	IPI00523107	AT3G60245	60S ribosomal protein L37a-2	407	2	0	0
	IPI00545250	AT1G33120	PGY2 60S ribosomal protein L9-1	393	3	0	0
	IPI00547610	AT5G64040	PSAN Isoform 1 of Photosystem I reaction center subunit N, chloroplastic	384	1	273	1
	IPI00516743	AT1G20010	TUB5 Tubulin beta-5 chain	382	2	0	0
	IPI00535943	AT5G14320	30S ribosomal protein S13, chloroplastic	382	4	0	0
	IPI00540685	AT1G06950	TIC110 TIC110	379	3	0	0
	IPI00543640	AT3G54210	50S ribosomal protein L17, chloroplastic	378	4	0	0
	IPI00547186	AT1G48350	50S ribosomal protein L18, chloroplastic	377	3	0	0
	IPI00520226	AT4G14960	TUA6 Tubulin alpha-6 chain	377	1	0	0
	IPI00546886	AT1G55670	PSAG Photosystem I reaction center subunit V, chloroplastic	370	4	0	0
	IPI00537921	AT3G25920	RPL15 50S ribosomal protein L15, chloroplastic	370	5	0	0
	IPI00521186	AT5G38430	Ribulose bisphosphate carboxylase small chain 1B, chloroplastic	367	4	365	4
	IPI00520784	AT1G23410	Ubiquitin-40S ribosomal protein S27a-1	362	2	0	0
	IPI00531671	AT1G66580	SAG24 60S ribosomal protein L10-3	351	3	0	0
	IPI00532189	AT1G61520	LHCA3 Photosystem I light harvesting complex gene 3	348	5	0	0
	IPI00537282	ATCG00270	PSBD Photosystem II D2 protein	333	3	68	2
	IPI00539020	AT1G67090	RBCS1A Ribulose bisphosphate carboxylase small chain 1A, chloroplastic	332	4	0	0
	IPI00537782	AT3G60750	Transketolase-like protein	329	3	0	0
	IPI00516758	ATCG00780	RPL14 50S ribosomal protein L14, chloroplastic	327	3	0	0
	IPI00530995	AT4G03280	PETC Isoform 2 of Cytochrome b6-f complex iron-sulfur subunit, chloroplastic	324	3	0	0
	IPI00547367	AT3G49010	BBC1 60S ribosomal protein L13-1	324	2	0	0
	IPI00521292	AT5G02870	60S ribosomal protein L4-2	321	4	0	0
	IPI00540778	AT1G43170	RP1 Putative uncharacterized protein	320	5	0	0
	IPI00547025	AT3G03600	RPS2 30S ribosomal protein S2, chloroplastic	312	7	0	0
	IPI00518946	AT3G60770	40S ribosomal protein S13-1	310	4	0	0
	IPI00520606	AT1G74270	60S ribosomal protein L35a-3	309	1	0	0
	IPI00534338	AT5G15200	40S ribosomal protein S9-1	302	8	0	0
	IPI00528272	AT2G01210	leucine-rich repeat transmembrane protein kinase, putative	300	1	340	1
	IPI00530497	AT5G22880	HTB2 Histone H2B.10	298	4	0	0
	IPI00525994	AT5G47190	50S ribosomal protein L19-2, chloroplastic	290	2	33	1
	IPI00529487	AT4G30190	HA2 ATPase 2, plasma membrane-type	288	3	0	0
	IPI00520987	ATCG00580	PSBE Cytochrome b559 subunit alpha	288	1	0	0
	IPI00546882	AT3G56340	40S ribosomal protein S26-3	287	3	0	0
	IPI00543846	AT4G27090	60S ribosomal protein L14-2	285	4	0	0
	IPI00540051	AT3G27850	RPL12-C 50S ribosomal protein L12-3, chloroplastic	276	2	0	0
	IPI00534146	AT1G11750	CLPP6 ATP-dependent Clp protease proteolytic subunit 6, chloroplastic	276	1	0	0
	IPI00548733	AT1G79850	RPS17 30S ribosomal protein S17, chloroplastic	273	2	0	0
	IPI00525237	AT2G28000	CPN60A RuBisCO large subunit-binding protein subunit alpha, chloroplastic	266	1	0	0
	IPI00543293	AT5G02500	HSC70-1 Heat shock cognate 70 kDa protein 1	263	3	0	0
	IPI00538817	AT5G65220	50S ribosomal protein L29, chloroplastic	261	3	0	0
	IPI00522326	AT2G05220	40S ribosomal protein S17-2	257	3	0	0
	IPI00535189	AT5G02960	40S ribosomal protein S23-2	255	3	0	0
	IPI00520278	AT1G74720	QKY F25A4.30 protein	247	3	0	0
	IPI00544271	AT5G54600	50S ribosomal protein L24, chloroplastic	246	2	0	0
	IPI00524384	AT3G49910	60S ribosomal protein L26-1	244	4	0	0
	IPI00548475	AT2G34480	60S ribosomal protein L18a-2	243	3	0	0
	IPI00535376	AT3G53740	Isoform 1 of 60S ribosomal protein L36-2	242	2	0	0
	IPI00525222	AT1G30380	PSAK Photosystem I reaction center subunit psaK, chloroplastic	241	2	0	0
	IPI00524577	AT5G20290	40S ribosomal protein S8-1	240	3	0	0
	IPI00521681	AT1G58380	XW6 40S ribosomal protein S2-1	240	4	0	0
	IPI00532114	AT3G09500	60S ribosomal protein L35-1	236	5	0	0
	IPI00527924	AT1G05190	emb2394 50S ribosomal protein L6, chloroplastic	228	3	136	1
	IPI00522157	AT4G22890	PGR5-LIKE A Isoform 1 of PGR5-like protein 1A, chloroplastic	218	2	0	0
	IPI00529246	AT4G34620	SSR16 (SMALL SUBUNIT RIBOSOMAL PROTEIN 16); structural constituent of ribosome	217	1	47	1
	IPI00547637	AT3G53020	STV1 60S ribosomal protein L24-2	212	3	0	0
	IPI00548101	AT1G09340	CRB Uncharacterized protein, chloroplastic	203	6	0	0
	IPI00526629	AT2G39390	60S ribosomal protein L35-2	201	5	0	0
	IPI00525727	AT4G37930	SHM1 Serine hydroxymethyltransferase, mitochondrial	189	3	0	0
	IPI00529254	ATCG00330	RPS14 30S ribosomal protein S14, chloroplastic	185	2	0	0
	IPI00522202	AT1G18540	60S ribosomal protein L6-1	183	4	0	0
	IPI00531595	ATCG01120	RPS15 30S ribosomal protein S15, chloroplastic	183	3	0	0
	IPI00532845	AT1G35680	50S ribosomal protein L21, chloroplastic	180	4	0	0
	IPI00532440	AT4G28750	PSAE-1 Photosystem I reaction center subunit IV A, chloroplastic	178	2	51	1
	IPI00539595	AT1G74060	60S ribosomal protein L6-2	177	4	0	0
	IPI00546532	AT5G09510	40S ribosomal protein S15-4	174	3	0	0
	IPI00546026	AT4G32260	ATP synthase family	173	3	0	0
	IPI00535863	AT3G44890	RPL9 50S ribosomal protein L9, chloroplastic	171	3	0	0
	IPI00547139	AT4G35250	vestitone reductase-related	169	2	0	0
	IPI00538615	AT2G37270	RPS5B 40S ribosomal protein S5-1	166	2	0	0
	IPI00536062	AT2G47730	GSTF8 Glutathione S-transferase 6, chloroplastic	166	2	0	0
	IPI00519609	AT3G01290	Hypersensitive-induced response protein 3	158	2	0	0
	IPI00545756	AT3G57560	NAGK Acetylglutamate kinase, chloroplastic	157	1	1596	5
	IPI00517188	AT5G14740	CA2 (CARBONIC ANHYDRASE 2); carbonate dehydratase/ zinc ion binding	156	1	0	0
	IPI00549123	AT2G47610	60S ribosomal protein L7a-1	156	5	0	0
	IPI00544214	AT2G01250	60S ribosomal protein L7-2	154	5	0	0
	IPI00534336	AT5G18380	40S ribosomal protein S16-3	151	4	0	0
	IPI00517420	AT5G42270	VAR1 ATP-dependent zinc metalloprotease FTSH 5, chloroplastic	147	3	0	0
	IPI00535542	AT5G20020	RAN2 GTP-binding nuclear protein Ran-2	144	3	0	0
	IPI00538963	AT5G16130	40S ribosomal protein S7-3	139	2	0	0
	IPI00548920	AT5G45390	CLPP4 ATP-dependent Clp protease proteolytic subunit 4, chloroplastic	138	1	0	0
	IPI00525248	AT3G53420	PIP2;4 Probable aquaporin PIP2-4	135	2	0	0
	IPI00546272	AT5G26340	MSS1 Sugar transport protein 13	130	1	0	0
	IPI00541637	AT1G55040	zinc finger (Ran-binding) family protein	128	1	0	0
	IPI00545107	AT5G48740	Probable LRR receptor-like serine/threonine-protein kinase At5g48740	117	1	0	0
	IPI00527199	AT3G45030;AT5G62300	40S ribosomal protein S20-1	117	2	0	0
	IPI00521771	AT3G22230	60S ribosomal protein L27-2	116	2	0	0
	IPI00530258	AT1G02920	GSTF7 Glutathione S-transferase 11	115	2	0	0
	IPI00527056	AT3G20250	PUM5 Isoform 1 of Pumilio homolog 5	113	1	217	1
	IPI00526117	AT4G15610	CASP-like protein At4g15610	112	2	0	0
	IPI00535482	AT5G56710	60S ribosomal protein L31-3	110	3	0	0
	IPI00528096	AT2G27720	60S acidic ribosomal protein P2-1	106	1	0	0
	IPI00532626	AT5G54270	LHCB3 Light-harvesting chlorophyll B-binding protein 3	105	1	0	0
	IPI00528572	AT1G79040	PSBR Photosystem II 10 kDa polypeptide, chloroplastic	105	1	0	0
	IPI00535149	AT4G02520	GSTF2 Glutathione S-transferase PM24	102	3	0	0
	IPI00537564	AT5G58290	RPT3 26S protease regulatory subunit 6B homolog	97	2	0	0
	IPI00518625	AT2G05620	PGR5 Protein PROTON GRADIENT REGULATION 5, chloroplastic	97	1	0	0
	IPI00541336	AT4G34090	unknown protein	94	1	0	0
	IPI00546700	AT1G75350	emb2184 50S ribosomal protein L31, chloroplastic	94	1	0	0
	IPI00516813	AT3G54890	LHCA1 Chlorophyll a-b binding protein 6, chloroplastic	93	2	0	0
	IPI00520882	AT3G08590	Probable 2,3-bisphosphoglycerate-independent phosphoglycerate mutase 2	92	1	1295	11
	IPI00547341	ATCG00540	PETA Apocytochrome f	88	2	0	0
	IPI00944277	AT5G02160	unknown protein	87	1	0	0
	IPI00517249	AT1G51060	HTA10 Probable histone H2A.1	85	1	31	1
	IPI00517001	AT3G05530	RPT5A 26S protease regulatory subunit 6A homolog A	84	2	0	0
	IPI00528276	AT4G09650	ATPD (ATP SYNTHASE DELTA-SUBUNIT GENE); hydrogen ion transporting ATP synthase, rotational mechanism / proton-transporting ATPase, rotational mechanism	83	1	0	0
	IPI00516681	AT2G37190	60S ribosomal protein L12-1	82	3	0	0
	IPI00528335	AT2G25210;AT4G31985	60S ribosomal protein L39-1	82	1	0	0
	IPI00528388	AT5G26630	MADS-box protein	80	1	0	0
	IPI00531199	AT1G44575	NPQ4 Photosystem II 22 kDa protein, chloroplastic	77	1	0	0
	IPI00538321	AT3G63410	APG1 (ALBINO OR PALE GREEN MUTANT 1); 2-methyl-6-phytyl-1,4-benzoquinone methyltransferase/ S-adenosylmethionine-dependent methyltransferase/ methyltransferase	77	1	0	0
	IPI00548522	AT3G45140	LOX2 Lipoxygenase 2, chloroplastic	76	1	0	0
	IPI00529643	AT3G55280	RPL23AB 60S ribosomal protein L23a-2	76	2	0	0
	IPI00549013	AT4G27440	PORB Protochlorophyllide reductase B, chloroplastic	75	3	0	0
	IPI00535094	AT3G23390;AT4G14320	60S ribosomal protein L36a	70	1	0	0
	IPI00545688	AT4G34460	AGB1 Guanine nucleotide-binding protein subunit beta	70	2	0	0
	IPI00528492	AT2G23270	PIP3 Aquaporin PIP2-7	69	2	0	0
	IPI00522086	AT5G26000	TGG1 Isoform 2 of Myrosinase 1	67	1	0	0
	IPI00528761	AT3G07110	60S ribosomal protein L13a-1	65	1	0	0
	IPI00544292	AT1G55490	CPN60B RuBisCO large subunit-binding protein subunit beta, chloroplastic	63	2	0	0
	IPI00547131	ATCG00710	PSBH Photosystem II reaction center protein H	63	1	0	0
	IPI00522947	AT2G45710	40S ribosomal protein S27-1	61	1	0	0
	IPI00538740	ATCG00660	RPL20 50S ribosomal protein L20, chloroplastic	61	2	0	0
	IPI00544413	ATCG00720	PETB Cytochrome b6	61	1	0	0
	IPI00516851	AT3G59790	MPK10 Mitogen-activated protein kinase 10	59	1	32	1
	IPI00522440	AT5G17920	ATMS1 5-methyltetrahydropteroyltriglutamate--homocysteine methyltransferase	58	2	0	0
	IPI00523187	AT3G47470	LHCA4 Chlorophyll a-b binding protein 4, chloroplastic	57	2	0	0
	IPI00523882	AT3G46230	HSP17.4 17.4 kDa class I heat shock protein	56	2	0	0
	IPI00526224	ATCG00650	RPS18 30S ribosomal protein S18, chloroplastic	56	1	0	0
	IPI00520042	AT5G57345	unknown protein	55	2	0	0
	IPI00520543	AT4G30210	ATR2 (ARABIDOPSIS P450 REDUCTASE 2); NADPH-hemoprotein reductase	54	1	0	0
	IPI00543699	AT4G15550	IAGLU UDP-glycosyltransferase 75D1	53	1	0	0
	IPI00523957	AT2G38140	PSRP4 30S ribosomal protein S31, chloroplastic	53	1	0	0
	IPI00527080	AT3G04920	40S ribosomal protein S24-1	53	1	0	0
	IPI00538538	ATCG01110	NDHH NAD(P)H-quinone oxidoreductase subunit H, chloroplastic	52	1	0	0
	IPI00518930	AT3G59350	Isoform 2 of PTI1-like tyrosine-protein kinase 3	52	1	0	0
	IPI00546454	AT4G16720	60S ribosomal protein L15-1	52	2	0	0
	IPI00516217	AT2G19730	60S ribosomal protein L28-1	51	1	0	0
	IPI00519731	AT4G14880	OASA1 Cysteine synthase	50	1	0	0
	IPI00534033	AT5G39740	RPL5B 60S ribosomal protein L5-2	48	1	0	0
	IPI00539947	AT3G61260	Uncharacterized protein At3g61260	48	1	0	0
	IPI01020372	AT1G06920	OFP4 F4H5.2 protein	47	1	0	0
	IPI00540802	AT1G53540	T3F20.15 protein	46	1	0	0
	IPI00536454	AT4G35630	PSAT Phosphoserine aminotransferase, chloroplastic	46	2	142	3
	IPI00516982	AT5G59720	HSP18.2 18.1 kDa class I heat shock protein	45	1	0	0
	IPI00527934	AT3G27160	GHS1 (GLUCOSE HYPERSENSITIVE 1); structural constituent of ribosome	44	2	0	0
	IPI00548907	AT3G13120	30S ribosomal protein S10, chloroplastic	43	1	0	0
	IPI00517961	AT3G09200	60S acidic ribosomal protein P0-2	41	1	0	0
	IPI00532729	AT4G12800	PSAL Photosystem I reaction center subunit XI, chloroplastic	41	1	0	0
	IPI00543418	AT1G69350	Putative pentatricopeptide repeat-containing protein At1g69350, mitochondrial	41	1	0	0
	IPI00524234	AT5G28060	40S ribosomal protein S24-2	40	1	0	0
	IPI00543136	AT4G08850	Isoform 2 of Probable LRR receptor-like serine/threonine-protein kinase At4g08850	39	2	0	0
	IPI00541592	AT4G24520	ATR1 (ARABIDOPSIS P450 REDUCTASE 1); NADPH-hemoprotein reductase	39	1	0	0
	IPI00540216	AT2G38040	CAC3 Acetyl-coenzyme A carboxylase carboxyl transferase subunit alpha, chloroplastic	37	1	0	0
	IPI00531132	AT3G56910	PSRP5 50S ribosomal protein 5, chloroplastic	36	1	0	0
	IPI00525209	AT5G52280	protein transport protein-related	36	1	0	0
	IPI00533683	AT1G59860	17.6 kDa class I heat shock protein 1	36	1	0	0
	IPI00518710	AT2G20820	unknown protein	34	1	39	1
	IPI00523841	AT5G48650	RNA-binding protein-like	32	1	35	1
	IPI00516229	AT3G14172	unknown protein	32	1	36	1
	IPI00535337	AT4G04960	L-type lectin-domain containing receptor kinase VII.1	32	1	0	0
	IPI00517617	AT5G46430	60S ribosomal protein L32-2	31	1	0	0
	IPI00520415	AT4G35000	APX3 L-ascorbate peroxidase 3, peroxisomal	31	1	0	0
	IPI00529006	AT2G24090	ribosomal protein L35 family protein	30	1	0	0
	IPI00543683	AT5G36970	NHL25 Gb|AAF23842.1	30	1	28	1
	IPI00520351	AT1G59870	PEN3 ABC transporter G family member 36	29	1	0	0
	IPI00527763	AT5G23680	sterile alpha motif (SAM) domain-containing protein	29	1	0	0
	IPI00938995	AT4G22505	unknown protein	28	1	34	1
	IPI00522997	AT5G19460	NUDT20 Nudix hydrolase 20, chloroplastic	27	1	0	0
	IPI00527643	AT1G14310	haloacid dehalogenase-like hydrolase family protein	27	1	0	0
	IPI00538236	AT4G08350	GTA2 Putative transcription elongation factor SPT5 homolog 1	25	1	0	0
	IPI00536803	AT2G41930	NIT1 Nitrilase 1	0	0	1411	10
	IPI00532664	AT4G10320	isoleucyl-tRNA synthetase, putative / isoleucine--tRNA ligase, putative	0	0	988	13
	IPI00524195	AT5G09650	PPa6 Soluble inorganic pyrophosphatase 1, chloroplastic	0	0	787	7
	IPI00542919	AT1G19480	F18O14.25	0	0	530	6
	IPI00548138	AT2G17630	phosphoserine aminotransferase, putative	0	0	385	4
	IPI00519410	AT3G13470	chaperonin, putative	0	0	240	3
	IPI00521816	AT5G26710	F21E10.12 protein	0	0	201	4
	IPI00537075	AT4G13670	PTAC5 (PLASTID TRANSCRIPTIONALLY ACTIVE5); heat shock protein binding / unfolded protein binding	0	0	125	3
	IPI00528406	AT5G27740	EMB2775 (EMBRYO DEFECTIVE 2775); DNA binding / nucleoside-triphosphatase/ nucleotide binding	0	0	92	1
	IPI00547023	AT1G53470	MSL4	0	0	84	1
	IPI00516279	AT1G80270	PPR596 Pentatricopeptide repeat-containing protein, mitochondrial	0	0	61	1
	IPI00538514	AT4G19440	Pentatricopeptide repeat-containing protein At4g19440, chloroplastic	0	0	56	1
	IPI00525992	AT3G19380	PUB25 U-box domain-containing protein 25	0	0	54	1
	IPI00537473	AT1G65260	PTAC4 Probable membrane-associated 30 kDa protein, chloroplastic	0	0	54	1
	IPI00529461	AT2G45290	transketolase, putative	0	0	54	1
	IPI00521338	AT1G29150	ATS9 19S proteosome subunit 9	0	0	53	1
	IPI00541448	AT4G38970	FBA2 Probable fructose-bisphosphate aldolase 2, chloroplastic	0	0	51	2
	IPI00538733	AT2G40660	tRNA-binding region domain-containing protein	0	0	51	3
	IPI00540742	AT1G06680	PSBP-1 Isoform 1 of Oxygen-evolving enhancer protein 2-1, chloroplastic	0	0	45	1
	IPI00537043	AT4G23940	FtsH protease, putative	0	0	43	1
	IPI00531922	AT5G58270	ATM3 ABC transporter B family member 25, mitochondrial	0	0	39	1
	IPI00524611	AT5G09810	ACT7 Actin-7	0	0	35	1
	IPI00540594	AT5G27770	60S ribosomal protein L22-3	0	0	35	1
	IPI00519769	AT3G50820	PSBO2 Oxygen-evolving enhancer protein 1-2, chloroplastic	0	0	34	1
	IPI00527962	AT3G61415	SK21 Isoform 1 of SKP1-like protein 21	0	0	32	1
	IPI00521579	AT5G66470	GTP binding / RNA binding	0	0	29	1
	IPI00527583	AT4G13850	GR-RBP2 Glycine-rich RNA-binding protein 2, mitochondrial	0	0	29	1
	IPI00536126	AT3G47560	esterase/lipase/thioesterase family protein	0	0	26	1
	IPI00531209	AT2G46560	Putative uncharacterized protein At2g46560	0	0	23	1
	IPI00532703	AT1G45233	THO5 Similarity to unknown protein	0	0	19	1
	IPI00518827	AT3G51060	STY1 (STYLISH 1); protein heterodimerization/ transcription factor	0	0	14	1
