# Supplementary material for: A malectin‐like receptor kinase regulates cell death and pattern‐triggered immunity in soybean
Source: EMBO Rep. 2020 Sep 14;21(11):e50442. doi: 10.15252/embr.202050442 (PMC7645207; doi:10.15252/embr.202050442)
Supplement: Supplementary file 5 — Source Data for Expanded View [file EMBR-21-e50442-s010.zip]

Archive with 2 entries (2 files):
- embr202050442-sup-0010-SDataFigEV/embr202050442-sup-0010-SDataFigEV1.docx
- embr202050442-sup-0010-SDataFigEV/embr202050442-sup-0011-SDataFigEV4.docx
