# Supplementary material for: A malectin‐like receptor kinase regulates cell death and pattern‐triggered immunity in soybean
Source: EMBO Rep. 2020 Sep 14;21(11):e50442. doi: 10.15252/embr.202050442 (PMC7645207; doi:10.15252/embr.202050442)
Supplement: Supplementary file 7 — Source Data for Figure 1 [file EMBR-21-e50442-s005.zip]

Archive with 3 entries (2 files):
- Source Data for Figure 1/Source Data for  Figure 1B.xlsx
- Source Data for Figure 1/Source Data for Figure 1F.docx
- Source Data for Figure 1/
