# Supplementary material for: A malectin‐like receptor kinase regulates cell death and pattern‐triggered immunity in soybean
Source: EMBO Rep. 2020 Sep 14;21(11):e50442. doi: 10.15252/embr.202050442 (PMC7645207; doi:10.15252/embr.202050442)
Supplement: Supplementary file 7 — Source Data for Figure 1 [file EMBR-21-e50442-s005.zip › Source Data for Figure 1/Source Data for Figure 1B.xlsx]

## Sheet: Figure 1B
Figure 1B
			Log(CFU/leaf disk)
			1	2	3	4	5	6	7	8		n	average	stdev	p-value
	0 dpi	Williams 82	3.51	3.54	3.77	3.34						4	3.54	0.176824
		Gmlmm1-1	3.56	3.95	3.67	3.52						4	3.675	0.193993	0.343651
		Gmlmm1-2	3.59	3.54	3.72	3.46						4	3.5775	0.109049	0.732856
	4 dpi	Williams 82	6.98	7.02	7.65	7.75	6.44	6.85	6.55	6.88		8	7.015	0.468584
		Gmlmm1-1	5.54	5.14	6.34	5.64	5.28	6.64	6.23	6.13		8	5.8675	0.541658	0.00049406
		Gmlmm1-2	5.19	5.69	5.94	6.21	6.18	5.51	5.83	5.71		8	5.7825	0.339527	4.6208e-05
