# Supplementary material for: A malectin‐like receptor kinase regulates cell death and pattern‐triggered immunity in soybean
Source: EMBO Rep. 2020 Sep 14;21(11):e50442. doi: 10.15252/embr.202050442 (PMC7645207; doi:10.15252/embr.202050442)
Supplement: Supplementary file 8 — Source Data for Figure 3 [file EMBR-21-e50442-s006.xlsx]

## Sheet: Figure 3D
Figure 3D
			Log(CFU/leaf disk)
			1	2	3	4	5	6	7	8		n	average	stdev	p-value
	0 dpi	Williams 82	3.93	3.63	3.64	3.5						4	3.675	0.181567
		Gmlmm1-1	3.47	3.6	3.68	3.61						4	3.59	0.0875595	0.44317
		Gmlmm1-2	3.73	3.77	3.59	3.68						4	3.6925	0.0776209	0.867803
	4 dpi	Williams 82	6.94	6.88	6.21	5.95	6.99	6.41	6.56	6.74		8	6.585	0.37344
		Gmlmm1-1	4.95	5.05	5.49	5.53	6.16	5.46	5.68	5.59		8	5.48875	0.374678	4.13652e-05
		Gmlmm1-2	6.49	5.45	5.68	5.74	6.18	6.43	5.27	5.39		8	5.82875	0.478134	0.00363705

## Sheet: Figure 3E
Figure 3E
		48 hpi lesion area (mm2)							60 hpi lesion area (mm2)
		Williams 82	Gmlmm1-1	Gmlmm1-2					Williams 82	Gmlmm1-1	Gmlmm1-2
	1	628.701	243.314	297.873				1	895.36	474.966	621.733
	2	600.895	338.963	258.367				2	827.841	460.402	725.537
	3	646.922	242.634	360.384				3	847.289	300.518	630.132
	4	588.489	304.209	261.545				4	824.532	317.03	620.888
	5	605.593	254.268	334.825				5	929.275	476.952	576.766
	6	649.753	291.984	395.123				6	975.342	483.592	727.342
	7	587.133	325.112	268.28				7	1070.82	297.15	665.964
	8	562.78	298.821	287.245				8	1064.62	359.023	691.536
	9	629.825						9	859.566
	10	616.711						10	930.933
48 hpi							60 hpi
	n	10	8	8				n	10	8	8
	average	611.68	287.413	307.955				average	922.557	396.204	657.487
	stdev	27.93	36.956	50.4077				stdev	90.6864	85.4402	54.2793
	p-value		3.56074e-11	1.91395e-08				p-value		1.42248e-09	1.41534e-06
