# Supplementary material for: A malectin‐like receptor kinase regulates cell death and pattern‐triggered immunity in soybean
Source: EMBO Rep. 2020 Sep 14;21(11):e50442. doi: 10.15252/embr.202050442 (PMC7645207; doi:10.15252/embr.202050442)
Supplement: Supplementary file 9 — Source Data for Figure 4 [file EMBR-21-e50442-s007.zip › Source Data for Figure 4/Source Data for Figure 4A-E.xlsx]

## Sheet: Figure 4A
Figure 4A
		1	2	3	4	5	6	7	8	9	10	11	12							1	2	3	4	5	6	7	8	9	10	11	12							1	2	3	4	5	6	7	8	9	10	11	12
	Time (min)	Gmlmm1-2												average	stdev	average-txt	stdev-txt	SEM	SEM -txt	Gmlmm1-1												average	stdev	average-txt	stdev-txt	SEM	SEM -txt	Williams 82
	0	10.59	11.04	2.49	3.76	3.2	3.1	2.07	1.9	1.78	1.35	2	1.8	3.75667	3.3709	3.75667	3.3709	0.973095	0.973095	8.01	6.57	2.74	3.6	2.96	2.54	2.02	2.29	2.6	1.82	1.89	1.91	3.24583	1.98168	3.24583	1.98168	0.572062	0.572062	5.91	5.92	4.01	3.01	2.29	1.96	2.13	2.48	2.21	1.73	1.67	1.33
	3	1.26	1.24	1.1	1.47	1.31	1.09	0.78	0.92	1.84	1.72	2.73	1.56	1.41833	0.517473	1.41833	0.517473	0.149382	0.149382	2.08	1.62	1.66	1.37	1.58	0.92	1.69	1.37	1.51	1.51	0.8	0.85	1.41333	0.382773	1.41333	0.382773	0.110497	0.110497	2.24	1.41	1.4	1.25	1.64	1.96	1.4	0.74	1.46	0.93	0.87	0.84
	6	0.74	0.97	1.28	1.6	1.63	1.59	1.2	1.76	1.58	1.84	1.73	1.79	1.47583	0.350518	1.47583	0.350518	0.101186	0.101186	1.48	0.95	2.25	1.37	0.84	1.08	2.65	0.73	1.15	1	1.74	1.44	1.39	0.579828	1.39	0.579828	0.167382	0.167382	2.39	4.14	1.9	1.98	1.94	2.14	1.54	1.63	1.8	1.37	1.77	1.74
	9	2.41	2.7	1.62	4.74	3.32	3.88	3.54	4.16	4.18	5.43	6.64	4.5	3.92667	1.36103	3.92667	1.36103	0.392896	0.392896	2.32	1.82	2.92	3.82	4	3.37	6.28	3.51	3.61	3.07	3.02	1.86	3.3	1.17883	3.3	1.17883	0.340298	0.340298	4.76	6.22	4.06	3.41	3.86	4.07	3.15	2.12	5.1	1.71	2.66	1.59
	12	4.13	5.05	3.19	6.18	6.96	5.2	4.94	5.77	6.44	8.63	6.48	4.81	5.64833	1.42507	5.64833	1.42507	0.411381	0.411381	4.69	3.53	4.97	7.48	9.72	3.6	8.27	8.12	6.85	6.2	5.71	2.88	6.00167	2.151	6.00167	2.151	0.620941	0.620941	6.33	6.1	5.48	3.56	3.26	4.34	4.36	2.37	3.94	1.71	2.86	2.42
	15	3.47	6.71	3.49	6.78	6.79	6.13	6.18	6.62	5.67	8.1	4.58	4.8	5.77667	1.42216	5.77667	1.42216	0.410543	0.410543	4.89	3.82	4.73	8.53	10.93	4.43	10.38	7.43	6.99	6.28	5.81	3.88	6.50833	2.42122	6.50833	2.42122	0.698947	0.698947	3.78	6.13	5.07	2.65	3.36	3.08	3.09	3.05	4.21	2.83	3.36	2.45
	18	2.15	3.62	3.86	4.84	4.59	4.54	3.08	4.33	3.46	6.16	1.76	4.83	3.935	1.22475	3.935	1.22475	0.353554	0.353554	2.62	2.35	1.9	5.54	7.24	5.16	7.5	5.52	4.07	4.77	2.43	3.48	4.38167	1.8925	4.38167	1.8925	0.546318	0.546318	1.99	3.06	2.63	1.34	3.01	2.99	2.21	1.58	2.75	1.62	2.45	2.03
	21	1.33	1.66	3.81	3.19	1.92	3.44	1.32	1.91	1.7	3.42	1.3	2.3	2.275	0.933522	2.275	0.933522	0.269485	0.269485	1.1	1.15	1.16	1.87	2.52	1.86	2.86	1.69	1.37	2	0.81	3.17	1.79667	0.742628	1.79667	0.742628	0.214378	0.214378	1.37	0.99	1.28	1.21	1.98	0.99	1.61	0.99	0.97	1.06	1.22	1.28
	24	0.86	0.9	2.68	1.39	1.47	1.62	1.19	1.12	1.59	1.52	1.04	1.26	1.38667	0.481802	1.38667	0.481802	0.139084	0.139084	1.27	1	0.75	1.13	1.1	1.55	1.48	1.07	1.03	1.08	1.27	1.68	1.20083	0.262625	1.20083	0.262625	0.0758133	0.0758133	1.07	0.73	1.16	0.8	1.31	1.31	0.92	1.11	0.96	0.98	0.75	0.74
	27	1.07	0.94	1.04	1.07	1.21	1.1	1.5	1.08	1.34	1	1.31	1.3	1.16333	0.167078	1.16333	0.167078	0.0482313	0.0482313	0.98	0.95	1.03	0.79	1.12	1.08	1.13	0.83	1.27	1.45	0.94	1.05	1.05167	0.181901	1.05167	0.181901	0.0525102	0.0525102	1.32	0.96	1.16	0.74	1.15	1.13	1.11	1.08	1.31	1.53	1.46	0.9
	30	0.82	1.06	1.3	1.24	1.31	0.99	0.81	1.12	1.14	1.4	1.16	0.87	1.10167	0.197338	1.10167	0.197338	0.0569667	0.0569667	1.25	1.14	0.96	1.66	1.17	1.32	1.17	1.11	1.3	1.03	0.88	0.71	1.14167	0.24124	1.14167	0.24124	0.0696401	0.0696401	1.19	1.3	1.05	0.9	0.58	0.95	0.92	1.6	1.28	0.79	0.68	1.07
	33	1.47	0.9	1.18	1.02	1.26	1.07	1.18	1.07	1.01	1.15	0.65	1.1	1.08833	0.198853	1.08833	0.198853	0.0574038	0.0574038	1.12	1.26	1.17	0.97	1.15	1.11	1.07	1.36	1.34	0.98	1.22	0.83	1.13167	0.155554	1.13167	0.155554	0.0449045	0.0449045	1.46	1.07	1.09	1.34	0.77	1.22	0.85	0.99	0.86	0.9	1.29	0.89
	Williams 82	Gmlmm1-1	Gmlmm1-2	mock		n=12
	SEM	SEM	SEM	SEM
	0.454528	0.572062	0.973095	0.0993299
	0.132508	0.110497	0.149382	0.0620968
	0.207101	0.167382	0.101186	0.0645188
	0.406993	0.340298	0.392896	0.0984354
	0.43154	0.620941	0.411381	0.0706992
	0.310556	0.698947	0.410543	0.068179
	0.173443	0.546318	0.353554	0.0554902
	0.0869644	0.214378	0.269485	0.0689047
	0.0605572	0.0758133	0.139084	0.0642892
	0.0656259	0.0525102	0.0482313	0.0686527
	0.082833	0.0696401	0.0569667	0.0645479
	0.0642846	0.0449045	0.0574038	0.0468072
[truncated: 24 more columns]

## Sheet: Figure 4B
Figure 4B	C9-24-13 (flg22)													C9-24-13 （water）							DN50 (flg22)														DN50(Water)
Time(min)
	1	2	3	4	5	6	7	8	9	average	stdev	sem					average	stdev	sem		1	2	3	4	5	6	7	8	9	10	average	stdev	sem		1	3	3	average	stdev	sem
1	70	64	40	46	58	58	68	48	86	59.7778	14.1578	4.71928		66	30	62	52.6667	19.7315	11.392		54	62	110	50	50	48	54	52	118	52	65	26.1661	8.27446		24	46	38	36	11.1355	6.4291
2	66	64	52	68	50	36	54	54	96	60	16.6733	5.55778		56	42	58	52	8.7178	5.03322		50	74	74	74	56	82	50	66	54	52	63.2	12.1179	3.83203		46	46	46	46	0	0
3	64	70	56	102	54	52	62	96	120	75.1111	24.599	8.19967		60	60	40	53.3333	11.547	6.66667		56	62	86	74	92	52	60	68	56	80	68.6	13.8259	4.37213		70	28	52	50	21.0713	12.1655
4	64	94	78	112	78	90	112	64	148	93.3333	27.1293	9.04311		46	58	44	49.3333	7.57188	4.37163		56	94	62	94	76	100	70	80	88	98	81.8	15.5048	4.90306		54	48	36	46	9.16515	5.2915
5	88	94	86	136	78	134	134	138	160	116.444	29.7452	9.91507		50	34	42	42	8	4.6188		108	98	150	96	90	202	140	112	102	126	122.4	34.1474	10.7984		48	64	46	52.6667	9.86577	5.696
6	108	120	128	160	116	160	126	168	264	150	47.9583	15.9861		52	50	50	50.6667	1.1547	0.666667		114	166	204	168	106	238	118	184	128	142	156.8	43.1246	13.6372		44	58	66	56	11.1355	6.4291
7	182	158	218	184	136	208	192	224	378	208.889	69.3189	23.1063		56	50	56	54	3.4641	2		232	156	236	206	206	294	196	182	170	256	213.4	41.8256	13.2264		62	64	46	57.3333	9.86577	5.696
8	288	296	326	284	194	302	246	302	548	309.556	97.4258	32.4753		58	46	62	55.3333	8.32666	4.8074		282	216	388	324	268	344	246	226	238	318	285	56.7353	17.9413		54	48	62	54.6667	7.02377	4.05518
9	386	412	418	332	240	346	270	472	634	390	117.124	39.0413		72	62	50	61.3333	11.0151	6.35959		308	282	404	326	288	442	342	326	326	376	342	51.0338	16.1383		50	60	60	56.6667	5.7735	3.33333
10	594	484	476	356	228	414	284	484	666	442.889	140.043	46.6811		72	54	40	55.3333	16.0416	9.26163		374	362	408	406	322	452	402	352	360	444	388.2	41.4455	13.1062		74	48	60	60.6667	13.0128	7.51295
11	714	570	552	522	338	502	412	578	644	536.889	113.164	37.7214		54	30	50	44.6667	12.8582	7.42369		362	366	498	422	444	570	410	332	348	462	421.4	74.6967	23.6212		70	74	54	66	10.583	6.1101
12	828	710	592	540	306	536	378	708	704	589.111	169.181	56.3936		46	64	72	60.6667	13.3167	7.68838		352	460	544	450	390	664	462	384	340	592	463.8	106.873	33.7961		34	48	50	44	8.7178	5.03322
13	946	830	668	548	374	536	402	666	708	630.889	187.668	62.5559		68	50	62	60	9.16515	5.2915		390	454	604	504	388	692	440	392	346	544	475.4	110.212	34.8521		32	56	58	48.6667	14.4684	8.35331
14	1068	852	678	536	356	528	434	626	660	637.556	216.958	72.3193		44	52	54	50	5.2915	3.05505		386	462	538	492	454	622	430	374	436	498	469.2	73.286	23.1751		44	42	42	42.6667	1.1547	0.666667
15	1082	1034	772	542	384	546	392	550	658	662.222	254.333	84.7778		60	36	64	53.3333	15.1438	8.74325		542	422	512	458	396	660	434	394	384	604	480.6	95.6106	30.2347		40	38	38	38.6667	1.1547	0.666667
16	1028	968	784	622	294	522	444	498	598	639.778	243.2	81.0668		40	32	56	42.6667	12.2202	7.05534		446	454	512	432	374	576	468	316	300	542	442	90.9554	28.7626		38	64	78	60	20.2978	11.7189
17	1058	1008	702	458	348	482	338	456	470	591.111	271.522	90.5073		40	40	56	45.3333	9.2376	5.33333		460	426	444	428	406	590	442	322	284	424	422.6	81.5846	25.7993		48	52	62	54	7.2111	4.16333
18	930	1050	656	430	356	408	350	422	386	554.222	264.801	88.2669		42	52	48	47.3333	5.03322	2.90593		426	382	464	346	396	552	434	334	254	420	400.8	80.5216	25.4632		54	40	32	42	11.1355	6.4291
19	824	928	640	374	326	358	294	314	256	479.333	251.694	83.8981		68	58	46	57.3333	11.0151	6.35959		400	378	302	316	350	512	328	264	338	424	361.2	70.894	22.4186		60	50	70	60	10	5.7735
20	812	912	558	262	350	304	272	222	212	433.778	264.754	88.2512		62	64	46	57.3333	9.86577	5.696		400	310	220	330	360	496	302	244	242	366	327	83.6567	26.4546		48	40	54	47.3333	7.02377	4.05518
21	880	946	502	252	286	260	252	186	198	418	295.594	98.5314		50	46	46	47.3333	2.3094	1.33333		312	306	222	288	318	406	292	192	206	296	283.8	63.1784	19.9788		76	38	64	59.3333	19.4251	11.2151
22	774	866	482	268	258	232	222	172	124	377.556	270.388	90.1294		44	58	40	47.3333	9.45163	5.4569		290	274	184	202	252	346	278	210	178	296	251	55.5078	17.5531		54	36	60	50	12.49	7.2111
23	696	826	426	208	180	142	206	108	126	324.222	266.433	88.8109		46	56	56	52.6667	5.7735	3.33333		216	272	118	176	226	282	206	156	182	238	207.2	50.9483	16.1113		36	70	56	54	17.088	9.86577
24	666	722	386	176	182	126	130	108	120	290.667	244.027	81.3422		54	36	34	41.3333	11.0151	6.35959		274	288	78	164	242	274	206	166	124	236	205.2	70.4222	22.2695		54	52	80	62	15.6205	9.0185
25	618	672	342	126	116	100	166	78	80	255.333	235.342	78.4474		48	36	62	48.6667	13.0128	7.51295		266	210	122	120	182	244	182	126	142	168	176.2	51.3416	16.2356		60	44	58	54	8.7178	5.03322
26	480	634	324	116	142	92	118	88	90	231.556	202.059	67.3529		52	52	40	48	6.9282	4		160	192	76	170	164	200	154	108	112	142	147.8	38.9809	12.3268		80	42	56	59.3333	19.218	11.0955
27	536	622	270	116	138	68	96	84	54	220.444	213.901	71.3004		50	72	32	51.3333	20.0333	11.5662		188	178	82	110	186	180	138	92	114	142	141	40.4228	12.7828		68	48	60	58.6667	10.0664	5.81187
28	420	520	314	80	86	58	86	70	74	189.778	178.951	59.6503		40	50	42	44	5.2915	3.05505		178	154	60	102	120	140	112	118	116	118	121.8	31.4459	9.94407		54	62	44	53.3333	9.0185	5.20683
29	416	486	266	84	110	72	96	90	48	185.333	163.872	54.624		32	52	54	46	12.1655	7.02377		120	158	72	88	142	170	122	78	74	110	113.4	35.4407	11.2073		48	60	60	56	6.9282	4
30	354	484	240	86	64	70	72	46	52	163.111	159.735	53.2448		50	34	66	50	16	9.2376		168	140	80	82	82	178	86	76	110	76	107.8	39.7151	12.559		52	44	38	44.6667	7.02377	4.05518
31	336	360	238	76	62	52	82	52	44	144.667	129.65	43.2165		64	48	42	51.3333	11.3725	6.56591		154	120	74	68	124	130	88	74	76	76	98.4	30.6203	9.68297		58	44	34	45.3333	12.0554	6.9602
32	252	342	258	74	52	42	54	46	60	131.111	117.737	39.2458		36	94	32	54	34.6987	20.0333		98	94	86	82	98	138	84	64	86	92	92.2	18.8903	5.97365		58	48	62	56	7.2111	4.16333
33	212	346	152	54	72	68	56	74	74	123.111	98.8489	32.9496		78	78	54	70	13.8564	8		80	86	56	66	44	130	58	90	72	86	76.8	24.0037	7.59064		40	54	66	53.3333	13.0128	7.51295
34	222	270	154	74	58	72	48	60	76	114.889	81.2472	27.0824		60	62	54	58.6667	4.16333	2.4037		100	68	48	102	138	62	96	92	70	34	81	30.4521	9.62981		58	62	52	57.3333	5.03322	2.90593
35	200	250	128	60	52	60	48	62	68	103.111	74.0548	24.6849		72	60	58	63.3333	7.57188	4.37163		72	90	54	70	126	64	100	58	88	76	79.8	21.796	6.89251		58	58	62	59.3333	2.3094	1.33333
36	162	204	170	64	68	74	60	70	56	103.111	57.9923	19.3308		54	46	56	52	5.2915	3.05505		94	88	44	72	116	86	64	84	72	70	79	19.3735	6.12645		70	64	54	62.6667	8.0829	4.66667
37	106	188	122	74	50	74	68	56	60	88.6667	44.0454	14.6818		52	50	62	54.6667	6.4291	3.71184		112	86	64	60	82	114	56	62	74	66	77.6	20.9507	6.6252		66	48	64	59.3333	9.86577	5.696
38	106	120	104	72	52	58	36	78	42	74.2222	30.1404	10.0468		44	60	60	54.6667	9.2376	5.33333		76	86	46	42	114	138	70	52	56	52	73.2	31.5412	9.97419		48	40	58	48.6667	9.0185	5.20683
39	94	106	76	76	70	64	64	52	48	72.2222	18.6399	6.21329		78	66	64	69.3333	7.57188	4.37163		92	70	58	58	56	64	52	76	56	86	66.8	13.7986	4.36348		62	64	52	59.3333	6.4291	3.71184
40	74	92	88	66	40	60	60	94	58	70.2222	18.2331	6.07769		42	54	58	51.3333	8.32666	4.8074		86	56	52	66	64	130	52	56	60	56	67.8	24.0268	7.59795		90	62	52	68	19.6977	11.3725
flg22-C9		flg22-DN50		Water-C9		Water-DN50
average	sem	average	sem	average	sem	average	sem
59.7778	4.71928	65	8.27446	52.6667	11.392	36	6.4291
60	5.55778	63.2	3.83203	52	5.03322	46	0
75.1111	8.19967	68.6	4.37213	53.3333	6.66667	50	12.1655
93.3333	9.04311	81.8	4.90306	49.3333	4.37163	46	5.2915
116.444	9.91507	122.4	10.7984	42	4.6188	52.6667	5.696
150	15.9861	156.8	13.6372	50.6667	0.666667	56	6.4291
208.889	23.1063	213.4	13.2264	54	2	57.3333	5.696
309.556	32.4753	285	17.9413	55.3333	4.8074	54.6667	4.05518
390	39.0413	342	16.1383	61.3333	6.35959	56.6667	3.33333
442.889	46.6811	388.2	13.1062	55.3333	9.26163	60.6667	7.51295
536.889	37.7214	421.4	23.6212	44.6667	7.42369	66	6.1101
589.111	56.3936	463.8	33.7961	60.6667	7.68838	44	5.03322
630.889	62.5559	475.4	34.8521	60	5.2915	48.6667	8.35331
637.556	72.3193	469.2	23.1751	50	3.05505	42.6667	0.666667
662.222	84.7778	480.6	30.2347	53.3333	8.74325	38.6667	0.666667
639.778	81.0668	442	28.7626	42.6667	7.05534	60	11.7189
591.111	90.5073	422.6	25.7993	45.3333	5.33333	54	4.16333
554.222	88.2669	400.8	25.4632	47.3333	2.90593	42	6.4291
479.333	83.8981	361.2	22.4186	57.3333	6.35959	60	5.7735
433.778	88.2512	327	26.4546	57.3333	5.696	47.3333	4.05518
418	98.5314	283.8	19.9788	47.3333	1.33333	59.3333	11.2151
377.556	90.1294	251	17.5531	47.3333	5.4569	50	7.2111
324.222	88.8109	207.2	16.1113	52.6667	3.33333	54	9.86577
290.667	81.3422	205.2	22.2695	41.3333	6.35959	62	9.0185
255.333	78.4474	176.2	16.2356	48.6667	7.51295	54	5.03322
231.556	67.3529	147.8	12.3268	48	4	59.3333	11.0955
220.444	71.3004	141	12.7828	51.3333	11.5662	58.6667	5.81187
189.778	59.6503	121.8	9.94407	44	3.05505	53.3333	5.20683
185.333	54.624	113.4	11.2073	46	7.02377	56	4
163.111	53.2448	107.8	12.559	50	9.2376	44.6667	4.05518
144.667	43.2165	98.4	9.68297	51.3333	6.56591	45.3333	6.9602
131.111	39.2458	92.2	5.97365	54	20.0333	56	4.16333
123.111	32.9496	76.8	7.59064	70	8	53.3333	7.51295
114.889	27.0824	81	9.62981	58.6667	2.4037	57.3333	2.90593
103.111	24.6849	79.8	6.89251	63.3333	4.37163	59.3333	1.33333
103.111	19.3308	79	6.12645	52	3.05505	62.6667	4.66667
88.6667	14.6818	77.6	6.6252	54.6667	3.71184	59.3333	5.696
74.2222	10.0468	73.2	9.97419	54.6667	5.33333	48.6667	5.20683
72.2222	6.21329	66.8	4.36348	69.3333	4.37163	59.3333	3.71184
70.2222	6.07769	67.8	7.59795	51.3333	4.8074	68	11.3725

## Sheet: Figure 4C
Figure 4C
		WT Col-0	GmLMM1-3#	GmLMM1-6#
		RLU
	1	4042	1788	1026
	2	2634	1756	1894
	3	2332	1434	1628
	4	2870	1250	1840
	5	3076	1546	2142
	6	2676	1148	1274
	7	3190	1748	1944
	8	3054	1924	1568
	9	2782	1100
	n	9	9	8
	average	2961.78	1521.56	1664.5
	stdev	483.087	303.82	370.408
	p-value		3.27251e-06	1.69283e-05

## Sheet: Figure 4D
Figure 4D
			RLU
			1	2	3	4	5	6		n	average	stdev	p-value
	H2O	GFP	13	9	26	12				4	15	7.52773
		LMM1	14	12	26	12				4	16	6.733	0.849639
		K564E	15	12	26	12				4	16.25	6.65207	0.811889
	flg22	GFP	12882	13529	12019	14377	13257	14276		6	13390	887.004
		LMM1	1482	1125	1322	1506	1257	1284		6	1329.33	143.952	2.69424e-07
		K564E	3891	2293	2235	2075	3089	3287		6	2811.67	722.78	1.16308e-09

## Sheet: Figure 4E
Figure 4E
			RLU
			1	2	3	4	5	6		n	average	stdev	p-value
	H2O	GFP	13	9	6	12				4	10	3.16228
		LMM1	14	12	6	12				4	11	3.4641	0.684809
		K564E	15	12	6	12				4	11.25	3.77492	0.630337
	Chitin	GFP	2243	2392	1932	2255	2240	2187		6	2208.17	151.612
		LMM1	1782	2198	1636	1535	1784	1693		6	1771.33	229.183	0.00392201
		K564E	1624	1538	1992	2182	1864	1798		6	1833	236.632	0.0104351
