# Supplementary material for: A malectin‐like receptor kinase regulates cell death and pattern‐triggered immunity in soybean
Source: EMBO Rep. 2020 Sep 14;21(11):e50442. doi: 10.15252/embr.202050442 (PMC7645207; doi:10.15252/embr.202050442)
Supplement: Supplementary file 10 — Source Data for Figure 5 [file EMBR-21-e50442-s008.zip › Source Data for Figure 5/Source Data for Figure 5B&E.xlsx]

## Sheet: Figure 5B
Figure 5B
		Cluc	Nluc	RLU							n	average	stdev
	1	GMLMM1	GmFLS2	10325	10489	9824	9647	8793	8328		6	9567.67	852.208
	2	GMLMM1	NbFLS2	11835	10513	9379	9590	9419	9613		6	10058.2	964.486
	3	GMLMM1	NBRXEG1	4706	4258	5253	5471	4498	4924		6	4851.67	457.955
	4	GMLMM1	GmILPA1	287	275	344	281	277	268		6	288.667	27.8328
	p-value
	1&2	1&3	1&4	2&3	2&4	3&4
	0.372547	3.06161e-07	1.27433e-10	3.05092e-07	2.59587e-10	3.09606e-10

## Sheet: Figure 5E
Figure 5E
		Cluc	Nluc	RLU							n	average	stdev
	1	GMLMM1	GmBAK1a	12829	12752	11922	10178	10981	10742		6	11567.3	1102.38
	2	GMLMM1	GmBAK1b	14175	13766	11125	11879	12258	12919		6	12687	1158.36
	3	GMLMM1	NbBAK1	9346	9178	9626	10750	11147	9184		6	9871.83	858.916
	4	GMLMM1	GmILPA1	467	345	358	426	362	365		6	387.167	48.2386
	p-value
	1&2	1&3	1&4	2&3	2&4	3&4
	0.117088	0.0140019	2.57798e-10	0.000743639	1.63787e-10	1.12036e-10
